# Supplementary material for: 1,1,1-Trichloro-2,2-bis­(4-eth­oxy­phen­yl)ethane
Source: Acta Crystallogr Sect E Struct Rep Online. 2012 Oct 27;68(Pt 11):o3219. doi: 10.1107/S1600536812043826 (PMC3515304; doi:10.1107/S1600536812043826)
Supplement: Supplementary file 1 [file e-68-o3219-sup1.cif]

##############################################################################
#                                                                            #
# This CIF contains the data in a paper accepted for publication in          #
# Acta Crystallographica Section E. It conforms to the requirements of       #
# Notes for Authors for Acta Crystallographica Section E, and has been       #
# peer reviewed under the auspices of the IUCr Commission on Journals.       #
#                                                                            #
# Full details of the Crystallographic Information File format               #
# are given in the paper "The Crystallographic Information File (CIF):       #
# a New Standard Archive File for Crystallography" by S. R. Hall, F. H.      #
# Allen and I. D. Brown [Acta Cryst. (1991), A47, 655-685].                  #
#                                                                            #
# The current version of the core CIF dictionary is obtainable from          #
# ftp://ftp.iucr.org/pub/cif_core.dic.                                       #
#                                                                            #
# Software is freely available for graphical display of the structure(s)     #
# in this CIF. For information consult the CIF software page                 #
# http://www.iucr.org/resources/cif/software.                                #
#                                                                            #
# This file may be used for bona fide research purposes within the           #
# scientific community so long as proper attribution is given to the journal # 
# article from which it was obtained.                                        #
#                                                                            #
##############################################################################
data_global
_audit_creation_method     ' SHELXL97 (Sheldrick, 2008)'
_journal_date_recd_electronic     2012-10-16
_journal_date_accepted     2012-10-22
_journal_name_full     'Acta Crystallographica, Section E'
_journal_year     2012
_journal_volume     68
_journal_issue     11
_journal_page_first     o3219
_journal_page_last     o3219
_journal_paper_category     QO
_journal_paper_doi     10.1107/S1600536812043826
_journal_coeditor_code     LH5546
_publ_contact_author_name     'Dr Graham Smith'
_publ_contact_author_address
;
    Science and Engineering Faculty
    Queensland University of Technology
    GPO Box 2434, Brisbane, Qld 4001,
    Australia
;
_publ_contact_author_email     ' g.smith@qut.edu.au '
_publ_contact_author_fax     ' 61 7 3138 1804 '
_publ_contact_author_phone     ' 61 7 3300 2667 '
_publ_section_title
;
1,1,1-Trichloro-2,2-bis(4-ethoxyphenyl)ethane
;
loop_
    _publ_author_name
    _publ_author_address
    'Graham Smith'
;
Science and Engineering Faculty
Queensland University of Technology
GPO Box 2434, Brisbane, Queensland 4001,
Australia
;
data_I
_audit_creation_method     SHELXL-97
_chemical_name_systematic
;
1,1,1-Trichloro-2,2-bis(4-ethoxyphenyl)ethane
;
_chemical_name_common     ?
_chemical_formula_moiety     'C18 H19 Cl3 O2'
_chemical_formula_sum     'C18 H19 Cl3 O2'
_chemical_formula_iupac     'C18 H19 Cl3 O2'
_chemical_formula_weight     373.68
_chemical_melting_point     ?
_symmetry_cell_setting     monoclinic
_symmetry_space_group_name_H-M     'P 21/c'
_symmetry_space_group_name_Hall     '-P 2ybc'
loop_
    _symmetry_equiv_pos_as_xyz
    'x, y, z'
    '-x, y+1/2, -z+1/2'
    '-x, -y, -z'
    'x, -y+1/2, z+1/2'
_cell_length_a     23.4405(7)
_cell_length_b     9.8835(2)
_cell_length_c     7.7924(2)
_cell_angle_alpha     90.00
_cell_angle_beta     99.536(3)
_cell_angle_gamma     90.00
_cell_volume     1780.35(8)
_cell_formula_units_Z     4
_cell_measurement_reflns_used     3070
_cell_measurement_theta_min     3.09
_cell_measurement_theta_max     28.78
_cell_measurement_temperature     200(2)
_exptl_crystal_description     'prism'
_exptl_crystal_colour     'colourless'
_exptl_crystal_size_max     0.30
_exptl_crystal_size_mid     0.15
_exptl_crystal_size_min     0.08
_exptl_crystal_density_diffrn     1.394
_exptl_crystal_density_meas     ?
_exptl_crystal_density_method     'not measured'
_exptl_crystal_F_000     776
_exptl_absorpt_coefficient_mu     0.521
_exptl_absorpt_correction_type     multi-scan
_exptl_absorpt_process_details     '(Crysalis PRO; Agilent, 2012)'
_exptl_absorpt_correction_T_min     0.960
_exptl_absorpt_correction_T_max     0.980
_exptl_special_details
;
;
_diffrn_ambient_temperature     200(2)
_diffrn_radiation_type     MoK\a
_diffrn_radiation_wavelength     0.71073
_diffrn_radiation_source     'Enhance (Mo) X-ray source'
_diffrn_radiation_monochromator     graphite
_diffrn_measurement_device_type
                       'Oxford Diffraction Gemini-S CCD-detector diffractometer'
_diffrn_measurement_method     '\w scans'
_diffrn_detector_area_resol_mean     16.077
_diffrn_reflns_number     10942
_diffrn_reflns_av_R_equivalents     0.1055
_diffrn_reflns_av_sigmaI/netI     0.0937
_diffrn_reflns_theta_min     3.35
_diffrn_reflns_theta_max     25.00
_diffrn_reflns_theta_full     25.00
_diffrn_measured_fraction_theta_max     0.996
_diffrn_measured_fraction_theta_full     0.996
_diffrn_reflns_limit_h_min     -27
_diffrn_reflns_limit_h_max     23
_diffrn_reflns_limit_k_min     -11
_diffrn_reflns_limit_k_max     11
_diffrn_reflns_limit_l_min     -9
_diffrn_reflns_limit_l_max     9
_diffrn_standards_number     0
_diffrn_standards_interval_count     .
_diffrn_standards_interval_time     .
_diffrn_standards_decay_%     ?
_refine_special_details
;
Refinement of <i>F</i>^2^ against ALL reflections. The weighted <i>R</i>-factor
<i>wR</i> and goodness of fit <i>S</i> are based on <i>F</i>^2^, conventional
<i>R</i>-factors <i>R</i> are based on <i>F</i>, with <i>F</i> set to zero for
negative <i>F</i>^2^. The threshold expression of <i>F</i>^2^ >
\s(<i>F</i>^2^) is used only for calculating <i>R</i>-factors(gt) <i>etc</i>.
and is not relevant to the choice of reflections for refinement.
<i>R</i>-factors based on <i>F</i>^2^ are statistically about twice as large
as those based on <i>F</i>, and <i>R</i>- factors based on ALL data will be
even larger.
;
_reflns_number_total     3109
_reflns_number_gt     2282
_reflns_threshold_expression     'I>2\s(I)'
_refine_ls_structure_factor_coef     Fsqd
_refine_ls_matrix_type     full
_refine_ls_R_factor_all     0.0648
_refine_ls_R_factor_gt     0.0457
_refine_ls_wR_factor_gt     0.0818
_refine_ls_wR_factor_ref     0.0916
_refine_ls_goodness_of_fit_ref     0.905
_refine_ls_restrained_S_all     0.905
_refine_ls_number_reflns     3109
_refine_ls_number_parameters     210
_refine_ls_number_restraints     0
_refine_ls_hydrogen_treatment     constr
_refine_ls_weighting_scheme     calc
_refine_ls_weighting_details
                 'calc w=1/[\s^2^(Fo^2^)+(0.0130P)^2^] where P=(Fo^2^+2Fc^2^)/3'
_atom_sites_solution_hydrogens     geom
_atom_sites_solution_primary     direct
_atom_sites_solution_secondary     difmap
_refine_ls_shift/su_max     0.000
_refine_ls_shift/su_mean     0.000
_refine_diff_density_max     0.383
_refine_diff_density_min     -0.254
_refine_ls_extinction_method     none
_refine_ls_extinction_coef     ?
loop_
    _atom_type_symbol
    _atom_type_description
    _atom_type_scat_dispersion_real
    _atom_type_scat_dispersion_imag
    _atom_type_scat_source
    'C' 'C' 0.0033 0.0016
                         'International Tables Vol C Tables 4.2.6.8 and 6.1.1.4'
    'H' 'H' 0.0000 0.0000
                         'International Tables Vol C Tables 4.2.6.8 and 6.1.1.4'
    'Cl' 'Cl' 0.1484 0.1585
                         'International Tables Vol C Tables 4.2.6.8 and 6.1.1.4'
    'O' 'O' 0.0106 0.0060
                         'International Tables Vol C Tables 4.2.6.8 and 6.1.1.4'
_computing_data_collection     'CrysAlis PRO (Agilent, 2012)'
_computing_cell_refinement     'CrysAlis PRO (Agilent, 2012)'
_computing_data_reduction     'CrysAlis PRO (Agilent, 2012)'
_computing_structure_solution     'SIR92 (Altomare <i>et al.</i>, 1993)'
_computing_structure_refinement
                      'SHELXL97 (Sheldrick, 2008) within WinGX (Farrugia, 1999)'
_computing_molecular_graphics     'PLATON (Spek, 2009)'
_computing_publication_material     'PLATON (Spek, 2009)'
loop_
    _atom_site_type_symbol
    _atom_site_label
    _atom_site_fract_x
    _atom_site_fract_y
    _atom_site_fract_z
    _atom_site_U_iso_or_equiv
    _atom_site_thermal_displace_type
    _atom_site_calc_flag
    _atom_site_refinement_flags
    _atom_site_occupancy
    Cl Cl1 0.33099(3) -0.05016(8) 0.40168(9) 0.0385(3) Uani . . 1.000
    Cl Cl2 0.23442(3) -0.19217(7) 0.50376(9) 0.0374(3) Uani . . 1.000
    Cl Cl3 0.21520(3) 0.01715(8) 0.24488(9) 0.0412(3) Uani . . 1.000
    O O4A 0.02901(9) 0.0931(2) 0.7508(3) 0.0442(8) Uani . . 1.000
    O O4B 0.44289(8) 0.0498(2) 1.1563(2) 0.0406(7) Uani . . 1.000
    C C1 0.25902(12) -0.0312(3) 0.4447(3) 0.0274(9) Uani . . 1.000
    C C1A 0.19612(11) 0.0869(3) 0.6338(3) 0.0228(9) Uani . . 1.000
    C C1B 0.30558(11) 0.0680(3) 0.7397(3) 0.0247(9) Uani . . 1.000
    C C2 0.25640(11) 0.0785(3) 0.5851(3) 0.0240(9) Uani . . 1.000
    C C2A 0.17938(12) 0.0081(3) 0.7642(3) 0.0293(10) Uani . . 1.000
    C C2B 0.31987(12) -0.0486(3) 0.8366(3) 0.0293(9) Uani . . 1.000
    C C3A 0.12369(13) 0.0129(3) 0.7994(4) 0.0325(10) Uani . . 1.000
    C C3B 0.36559(12) -0.0512(3) 0.9749(4) 0.0322(10) Uani . . 1.000
    C C4A 0.08312(12) 0.0979(3) 0.7062(4) 0.0304(10) Uani . . 1.000
    C C4B 0.39827(12) 0.0635(3) 1.0180(3) 0.0301(10) Uani . . 1.000
    C C5A 0.09942(12) 0.1816(3) 0.5803(3) 0.0316(10) Uani . . 1.000
    C C5B 0.38476(12) 0.1820(3) 0.9249(3) 0.0314(10) Uani . . 1.000
    C C6A 0.15553(12) 0.1748(3) 0.5458(3) 0.0291(9) Uani . . 1.000
    C C6B 0.33864(12) 0.1830(3) 0.7873(3) 0.0273(9) Uani . . 1.000
    C C11A -0.01660(13) 0.1672(3) 0.6474(4) 0.0485(11) Uani . . 1.000
    C C11B 0.48754(13) 0.1495(3) 1.1746(4) 0.0425(11) Uani . . 1.000
    C C21A -0.07174(14) 0.1329(4) 0.7104(5) 0.0641(16) Uani . . 1.000
    C C21B 0.53406(13) 0.1062(3) 1.3219(4) 0.0509(14) Uani . . 1.000
    H H2 0.26230 0.16490 0.52880 0.0290 Uiso calc R 1.000
    H H2A 0.20620 -0.04910 0.82900 0.0350 Uiso calc R 1.000
    H H2B 0.29830 -0.12680 0.80820 0.0350 Uiso calc R 1.000
    H H3A 0.11330 -0.04150 0.88660 0.0390 Uiso calc R 1.000
    H H3B 0.37420 -0.13040 1.03840 0.0390 Uiso calc R 1.000
    H H5A 0.07300 0.24180 0.51950 0.0380 Uiso calc R 1.000
    H H5B 0.40630 0.26010 0.95420 0.0380 Uiso calc R 1.000
    H H6A 0.16620 0.23110 0.46090 0.0350 Uiso calc R 1.000
    H H6B 0.32970 0.26270 0.72540 0.0330 Uiso calc R 1.000
    H H11A -0.01930 0.14280 0.52580 0.0580 Uiso calc R 1.000
    H H11B 0.47210 0.23700 1.20010 0.0510 Uiso calc R 1.000
    H H12A -0.00910 0.26360 0.65890 0.0580 Uiso calc R 1.000
    H H12B 0.50340 0.15690 1.06760 0.0510 Uiso calc R 1.000
    H H21A -0.10340 0.17870 0.63990 0.0960 Uiso calc R 1.000
    H H21B 0.56480 0.17140 1.33640 0.0760 Uiso calc R 1.000
    H H22A -0.06920 0.16110 0.82930 0.0960 Uiso calc R 1.000
    H H22B 0.54890 0.01940 1.29560 0.0760 Uiso calc R 1.000
    H H23A -0.07800 0.03700 0.70230 0.0960 Uiso calc R 1.000
    H H23B 0.51810 0.10010 1.42730 0.0760 Uiso calc R 1.000
loop_
    _atom_site_aniso_label
    _atom_site_aniso_U_11
    _atom_site_aniso_U_22
    _atom_site_aniso_U_33
    _atom_site_aniso_U_12
    _atom_site_aniso_U_13
    _atom_site_aniso_U_23
    Cl1 0.0348(5) 0.0443(5) 0.0374(5) 0.0061(4) 0.0093(3) -0.0034(4)
    Cl2 0.0452(5) 0.0235(4) 0.0428(5) -0.0032(3) 0.0053(4) -0.0059(3)
    Cl3 0.0453(5) 0.0481(5) 0.0263(4) 0.0079(4) -0.0054(3) -0.0015(4)
    O4A 0.0280(13) 0.0556(15) 0.0488(14) 0.0015(11) 0.0054(10) -0.0016(11)
    O4B 0.0327(12) 0.0469(14) 0.0373(12) -0.0064(10) -0.0081(10) 0.0016(10)
    C1 0.0303(17) 0.0255(16) 0.0252(15) 0.0056(13) 0.0014(13) 0.0001(13)
    C1A 0.0249(16) 0.0193(14) 0.0230(15) 0.0016(12) 0.0005(12) -0.0031(12)
    C1B 0.0250(16) 0.0248(15) 0.0244(15) 0.0002(13) 0.0044(12) 0.0024(13)
    C2 0.0288(16) 0.0162(14) 0.0254(15) 0.0014(12) -0.0003(12) 0.0003(12)
    C2A 0.0333(18) 0.0210(15) 0.0316(17) 0.0031(13) -0.0001(14) 0.0034(13)
    C2B 0.0276(17) 0.0269(15) 0.0314(17) -0.0041(13) -0.0007(13) 0.0021(13)
    C3A 0.0357(18) 0.0270(16) 0.0350(18) -0.0015(14) 0.0062(14) 0.0031(14)
    C3B 0.0337(18) 0.0307(17) 0.0315(17) 0.0014(14) 0.0030(14) 0.0064(14)
    C4A 0.0262(17) 0.0338(17) 0.0303(17) -0.0023(14) 0.0025(14) -0.0093(14)
    C4B 0.0289(17) 0.0385(18) 0.0219(16) 0.0016(14) 0.0014(13) -0.0041(14)
    C5A 0.0319(18) 0.0286(17) 0.0312(17) 0.0052(14) -0.0036(14) 0.0021(14)
    C5B 0.0306(17) 0.0301(17) 0.0328(17) -0.0063(14) 0.0036(14) -0.0070(14)
    C6A 0.0347(18) 0.0250(15) 0.0262(16) -0.0008(13) 0.0007(13) 0.0023(13)
    C6B 0.0302(17) 0.0251(16) 0.0268(16) 0.0010(13) 0.0051(13) 0.0018(13)
    C11A 0.0314(19) 0.050(2) 0.061(2) 0.0063(17) -0.0013(17) -0.0054(18)
    C11B 0.0329(19) 0.051(2) 0.0425(19) -0.0057(16) 0.0028(15) -0.0063(16)
    C21A 0.029(2) 0.065(3) 0.097(3) -0.0024(19) 0.007(2) -0.013(2)
    C21B 0.033(2) 0.066(3) 0.048(2) -0.0009(17) -0.0103(16) -0.0111(18)
_geom_special_details
;
Bond distances, angles <i>etc</i>. have been calculated using the rounded
fractional coordinates. All su's are estimated from the variances of the
(full) variance-covariance matrix. The cell e.s.d.'s are taken into account in
the estimation of distances, angles and torsion angles
;
loop_
    _geom_bond_atom_site_label_1
    _geom_bond_atom_site_label_2
    _geom_bond_site_symmetry_1
    _geom_bond_site_symmetry_2
    _geom_bond_distance
    _geom_bond_publ_flag
    Cl1 C1 . . 1.784(3) no
    Cl2 C1 . . 1.779(3) no
    Cl3 C1 . . 1.783(3) no
    O4A C4A . . 1.370(4) no
    O4A C11A . . 1.429(4) no
    O4B C4B . . 1.379(3) no
    O4B C11B . . 1.427(4) no
    C1 C2 . . 1.549(4) no
    C1A C2 . . 1.525(4) no
    C1A C2A . . 1.388(4) no
    C1A C6A . . 1.384(4) no
    C1B C2 . . 1.527(3) no
    C1B C2B . . 1.388(4) no
    C1B C6B . . 1.391(4) no
    C2A C3A . . 1.379(4) no
    C2B C3B . . 1.389(4) no
    C3A C4A . . 1.382(4) no
    C3B C4B . . 1.378(4) no
    C4A C5A . . 1.385(4) no
    C4B C5B . . 1.386(4) no
    C5A C6A . . 1.387(4) no
    C5B C6B . . 1.391(4) no
    C11A C21A . . 1.496(5) no
    C11B C21B . . 1.508(4) no
    C2 H2 . . 0.9800 no
    C2A H2A . . 0.9300 no
    C2B H2B . . 0.9300 no
    C3A H3A . . 0.9300 no
    C3B H3B . . 0.9300 no
    C5A H5A . . 0.9300 no
    C5B H5B . . 0.9300 no
    C6A H6A . . 0.9300 no
    C6B H6B . . 0.9300 no
    C11A H11A . . 0.9700 no
    C11A H12A . . 0.9700 no
    C11B H11B . . 0.9700 no
    C11B H12B . . 0.9700 no
    C21A H21A . . 0.9600 no
    C21A H22A . . 0.9600 no
    C21A H23A . . 0.9600 no
    C21B H21B . . 0.9600 no
    C21B H22B . . 0.9600 no
    C21B H23B . . 0.9600 no
loop_
    _geom_angle_atom_site_label_1
    _geom_angle_atom_site_label_2
    _geom_angle_atom_site_label_3
    _geom_angle_site_symmetry_1
    _geom_angle_site_symmetry_2
    _geom_angle_site_symmetry_3
    _geom_angle
    _geom_angle_publ_flag
    C4A O4A C11A . . . 118.5(2) no
    C4B O4B C11B . . . 117.3(2) no
    Cl1 C1 Cl2 . . . 108.18(16) no
    Cl1 C1 Cl3 . . . 106.86(13) no
    Cl1 C1 C2 . . . 110.84(19) no
    Cl2 C1 Cl3 . . . 107.53(15) no
    Cl2 C1 C2 . . . 113.01(18) no
    Cl3 C1 C2 . . . 110.17(19) no
    C2 C1A C2A . . . 122.5(2) no
    C2 C1A C6A . . . 120.0(2) no
    C2A C1A C6A . . . 117.4(2) no
    C2 C1B C2B . . . 124.6(3) no
    C2 C1B C6B . . . 118.0(2) no
    C2B C1B C6B . . . 117.4(2) no
    C1 C2 C1A . . . 111.2(2) no
    C1 C2 C1B . . . 113.4(2) no
    C1A C2 C1B . . . 114.7(2) no
    C1A C2A C3A . . . 121.2(3) no
    C1B C2B C3B . . . 121.6(3) no
    C2A C3A C4A . . . 120.6(3) no
    C2B C3B C4B . . . 120.0(3) no
    O4A C4A C3A . . . 115.5(3) no
    O4A C4A C5A . . . 125.2(3) no
    C3A C4A C5A . . . 119.3(3) no
    O4B C4B C3B . . . 115.4(2) no
    O4B C4B C5B . . . 124.8(3) no
    C3B C4B C5B . . . 119.9(2) no
    C4A C5A C6A . . . 119.4(3) no
    C4B C5B C6B . . . 119.4(3) no
    C1A C6A C5A . . . 122.1(2) no
    C1B C6B C5B . . . 121.8(3) no
    O4A C11A C21A . . . 107.8(3) no
    O4B C11B C21B . . . 107.8(2) no
    C1 C2 H2 . . . 106.00 no
    C1A C2 H2 . . . 106.00 no
    C1B C2 H2 . . . 106.00 no
    C1A C2A H2A . . . 119.00 no
    C3A C2A H2A . . . 119.00 no
    C1B C2B H2B . . . 119.00 no
    C3B C2B H2B . . . 119.00 no
    C2A C3A H3A . . . 120.00 no
    C4A C3A H3A . . . 120.00 no
    C2B C3B H3B . . . 120.00 no
    C4B C3B H3B . . . 120.00 no
    C4A C5A H5A . . . 120.00 no
    C6A C5A H5A . . . 120.00 no
    C4B C5B H5B . . . 120.00 no
    C6B C5B H5B . . . 120.00 no
    C1A C6A H6A . . . 119.00 no
    C5A C6A H6A . . . 119.00 no
    C1B C6B H6B . . . 119.00 no
    C5B C6B H6B . . . 119.00 no
    O4A C11A H11A . . . 110.00 no
    O4A C11A H12A . . . 110.00 no
    C21A C11A H11A . . . 110.00 no
    C21A C11A H12A . . . 110.00 no
    H11A C11A H12A . . . 108.00 no
    O4B C11B H11B . . . 110.00 no
    O4B C11B H12B . . . 110.00 no
    C21B C11B H11B . . . 110.00 no
    C21B C11B H12B . . . 110.00 no
    H11B C11B H12B . . . 109.00 no
    C11A C21A H21A . . . 109.00 no
    C11A C21A H22A . . . 109.00 no
    C11A C21A H23A . . . 109.00 no
    H21A C21A H22A . . . 109.00 no
    H21A C21A H23A . . . 109.00 no
    H22A C21A H23A . . . 110.00 no
    C11B C21B H21B . . . 109.00 no
    C11B C21B H22B . . . 109.00 no
    C11B C21B H23B . . . 110.00 no
    H21B C21B H22B . . . 109.00 no
    H21B C21B H23B . . . 109.00 no
    H22B C21B H23B . . . 109.00 no
loop_
    _geom_torsion_atom_site_label_1
    _geom_torsion_atom_site_label_2
    _geom_torsion_atom_site_label_3
    _geom_torsion_atom_site_label_4
    _geom_torsion_site_symmetry_1
    _geom_torsion_site_symmetry_2
    _geom_torsion_site_symmetry_3
    _geom_torsion_site_symmetry_4
    _geom_torsion
    _geom_torsion_publ_flag
    C11A O4A C4A C3A . . . . -173.3(3) no
    C11A O4A C4A C5A . . . . 8.0(4) no
    C4A O4A C11A C21A . . . . 173.7(3) no
    C11B O4B C4B C3B . . . . 162.2(2) no
    C11B O4B C4B C5B . . . . -18.4(4) no
    C4B O4B C11B C21B . . . . -174.3(2) no
    Cl1 C1 C2 C1A . . . . -175.16(18) no
    Cl1 C1 C2 C1B . . . . -44.3(3) no
    Cl2 C1 C2 C1A . . . . -53.5(3) no
    Cl2 C1 C2 C1B . . . . 77.3(3) no
    Cl3 C1 C2 C1A . . . . 66.8(2) no
    Cl3 C1 C2 C1B . . . . -162.36(19) no
    C2A C1A C2 C1 . . . . 88.5(3) no
    C2A C1A C2 C1B . . . . -41.7(4) no
    C6A C1A C2 C1 . . . . -91.0(3) no
    C6A C1A C2 C1B . . . . 138.9(3) no
    C2 C1A C2A C3A . . . . -176.7(3) no
    C6A C1A C2A C3A . . . . 2.8(4) no
    C2 C1A C6A C5A . . . . 177.1(2) no
    C2A C1A C6A C5A . . . . -2.4(4) no
    C2B C1B C2 C1 . . . . -52.8(3) no
    C2B C1B C2 C1A . . . . 76.3(3) no
    C6B C1B C2 C1 . . . . 127.1(3) no
    C6B C1B C2 C1A . . . . -103.8(3) no
    C2 C1B C2B C3B . . . . 179.4(3) no
    C6B C1B C2B C3B . . . . -0.5(4) no
    C2 C1B C6B C5B . . . . -179.1(2) no
    C2B C1B C6B C5B . . . . 0.8(4) no
    C1A C2A C3A C4A . . . . -0.7(4) no
    C1B C2B C3B C4B . . . . -0.5(4) no
    C2A C3A C4A O4A . . . . 179.2(3) no
    C2A C3A C4A C5A . . . . -2.0(4) no
    C2B C3B C4B O4B . . . . -179.5(2) no
    C2B C3B C4B C5B . . . . 1.1(4) no
    O4A C4A C5A C6A . . . . -179.0(3) no
    C3A C4A C5A C6A . . . . 2.4(4) no
    O4B C4B C5B C6B . . . . 179.9(2) no
    C3B C4B C5B C6B . . . . -0.8(4) no
    C4A C5A C6A C1A . . . . -0.2(4) no
    C4B C5B C6B C1B . . . . -0.2(4) no
loop_
    _geom_hbond_atom_site_label_D
    _geom_hbond_atom_site_label_H
    _geom_hbond_atom_site_label_A
    _geom_hbond_site_symmetry_A
    _geom_hbond_distance_DH
    _geom_hbond_distance_HA
    _geom_hbond_distance_DA
    _geom_hbond_angle_DHA
    _geom_hbond_publ_flag
    C2B H2B Cl2 . 0.93 2.67 3.321(3) 128 yes
_iucr_refine_instructions_details
;
TITL gs12gs13_ETODDT(2)
CELL  0.71073  23.4405   9.8835   7.7924   90.000   99.536   90.000
ZERR     4.00   0.0007   0.0002   0.0002    0.000    0.003    0.000
LATT   1
SYMM  - X, 1/2 + Y, 1/2 - Z
SFAC  C    H    CL   O
UNIT  72   76   12   8
MERG   2
OMIT    -4.00  50.00
FMAP   2
PLAN   10
ACTA
BOND   $H
L.S.   8
WGHT    0.013000
FVAR       5.36455
CL1   3    0.330991   -0.050157    0.401677    11.00000    0.03480    0.04432 =
         0.03740   -0.00340    0.00934    0.00608
CL2   3    0.234417   -0.192171    0.503765    11.00000    0.04515    0.02350 =
         0.04278   -0.00585    0.00535   -0.00316
CL3   3    0.215203    0.017151    0.244881    11.00000    0.04531    0.04813 =
         0.02634   -0.00152   -0.00543    0.00794
O4A   4    0.029013    0.093079    0.750796    11.00000    0.02795    0.05563 =
         0.04879   -0.00157    0.00537    0.00150
O4B   4    0.442893    0.049805    1.156321    11.00000    0.03274    0.04687 =
         0.03725    0.00158   -0.00811   -0.00635
C1    1    0.259024   -0.031182    0.444666    11.00000    0.03029    0.02555 =
         0.02521    0.00010    0.00136    0.00564
C1A   1    0.196119    0.086930    0.633786    11.00000    0.02494    0.01932 =
         0.02297   -0.00312    0.00051    0.00163
C1B   1    0.305579    0.068019    0.739745    11.00000    0.02495    0.02482 =
         0.02440    0.00242    0.00441    0.00019
C2    1    0.256399    0.078523    0.585092    11.00000    0.02885    0.01618 =
         0.02536    0.00031   -0.00030    0.00136
AFIX  13
H2    2    0.262278    0.164911    0.528805    11.00000   -1.20000
AFIX   0
C2A   1    0.179382    0.008063    0.764216    11.00000    0.03326    0.02102 =
         0.03155    0.00338   -0.00007    0.00310
AFIX  43
H2A   2    0.206230   -0.049083    0.829041    11.00000   -1.20000
AFIX   0
C2B   1    0.319870   -0.048582    0.836602    11.00000    0.02763    0.02687 =
         0.03137    0.00212   -0.00069   -0.00414
AFIX  43
H2B   2    0.298314   -0.126803    0.808210    11.00000   -1.20000
AFIX   0
C3A   1    0.123690    0.012892    0.799425    11.00000    0.03573    0.02704 =
         0.03498    0.00307    0.00621   -0.00153
AFIX  43
H3A   2    0.113339   -0.041540    0.886648    11.00000   -1.20000
AFIX   0
C3B   1    0.365587   -0.051206    0.974874    11.00000    0.03373    0.03065 =
         0.03149    0.00638    0.00302    0.00141
AFIX  43
H3B   2    0.374165   -0.130373    1.038425    11.00000   -1.20000
AFIX   0
C4A   1    0.083120    0.097907    0.706238    11.00000    0.02625    0.03377 =
         0.03030   -0.00934    0.00254   -0.00232
C4B   1    0.398273    0.063546    1.017982    11.00000    0.02890    0.03847 =
         0.02191   -0.00411    0.00136    0.00159
C5A   1    0.099420    0.181633    0.580309    11.00000    0.03186    0.02858 =
         0.03117    0.00211   -0.00364    0.00516
AFIX  43
H5A   2    0.073005    0.241836    0.519478    11.00000   -1.20000
AFIX   0
C5B   1    0.384764    0.181998    0.924909    11.00000    0.03062    0.03008 =
         0.03280   -0.00695    0.00364   -0.00626
AFIX  43
H5B   2    0.406331    0.260080    0.954163    11.00000   -1.20000
AFIX   0
C6A   1    0.155530    0.174818    0.545798    11.00000    0.03473    0.02499 =
         0.02624    0.00226    0.00069   -0.00080
AFIX  43
H6A   2    0.166197    0.231094    0.460851    11.00000   -1.20000
AFIX   0
C6B   1    0.338637    0.182951    0.787320    11.00000    0.03025    0.02515 =
         0.02676    0.00177    0.00514    0.00103
AFIX  43
H6B   2    0.329654    0.262712    0.725405    11.00000   -1.20000
AFIX   0
C11A  1   -0.016595    0.167206    0.647390    11.00000    0.03140    0.04951 =
         0.06106   -0.00537   -0.00134    0.00629
AFIX  23
H11A  2   -0.019278    0.142763    0.525758    11.00000   -1.20000
H12A  2   -0.009131    0.263588    0.658926    11.00000   -1.20000
AFIX   0
C11B  1    0.487537    0.149519    1.174633    11.00000    0.03289    0.05051 =
         0.04249   -0.00634    0.00277   -0.00568
AFIX  23
H11B  2    0.472137    0.237004    1.200061    11.00000   -1.20000
H12B  2    0.503351    0.156921    1.067595    11.00000   -1.20000
AFIX   0
C21A  1   -0.071739    0.132926    0.710357    11.00000    0.02925    0.06515 =
         0.09700   -0.01269    0.00732   -0.00239
AFIX 137
H21A  2   -0.103380    0.178717    0.639875    11.00000   -1.50000
H22A  2   -0.069246    0.161077    0.829277    11.00000   -1.50000
H23A  2   -0.077990    0.036979    0.702340    11.00000   -1.50000
AFIX   0
C21B  1    0.534056    0.106189    1.321855    11.00000    0.03330    0.06594 =
         0.04789   -0.01113   -0.01032   -0.00088
AFIX 137
H21B  2    0.564827    0.171416    1.336356    11.00000   -1.50000
H22B  2    0.548889    0.019429    1.295605    11.00000   -1.50000
H23B  2    0.518067    0.100139    1.427328    11.00000   -1.50000
HKLF 4  1.0  1.00  0.00  0.00  0.00  1.00  0.00  0.00  0.00  1.00
REM  gs12gs13_ETODDT(2)
REM R1 =  0.0457 for   2282 Fo > 4sig(Fo)  and  0.0648 for all   3109 data
REM    210 parameters refined using      0 restraints
END
WGHT      0.0106      0.0000
REM Highest difference peak  0.383,  deepest hole -0.254,  1-sigma level  0.060
Q1    1   0.2425 -0.1853  0.3755  11.00000  0.05    0.38
Q2    1   0.3324 -0.0339  0.2681  11.00000  0.05    0.35
Q3    1   0.2233  0.0106  0.1216  11.00000  0.05    0.30
Q4    1   0.2383 -0.2002  0.6498  11.00000  0.05    0.28
Q5    1   0.3232 -0.0591  0.5210  11.00000  0.05    0.27
Q6    1   0.3102 -0.0427  0.5065  11.00000  0.05    0.27
Q7    1   0.1927  0.0066  0.3452  11.00000  0.05    0.26
Q8    1   0.2457  0.0091  0.1564  11.00000  0.05    0.24
Q9    1   0.2236 -0.0997  0.1480  11.00000  0.05    0.24
Q10   1   0.1082  0.0103  0.9292  11.00000  0.05    0.23
;
