# Supplementary material for: 1,1,1-Trichloro-2,2-bis­(4-eth­oxy­phen­yl)ethane
Source: Acta Crystallogr Sect E Struct Rep Online. 2012 Oct 27;68(Pt 11):o3219. doi: 10.1107/S1600536812043826 (PMC3515304; doi:10.1107/S1600536812043826)
Supplement: Supplementary file 2 [file e-68-o3219-Isup2.hkl]

#
# h,k,l, Fc-squared, Fo-squared, sigma(Fo-squared) and status flag
#
data_I
_shelx_title ' gs12gs13_ETODDT(2)'
_shelx_refln_list_code          4
_shelx_F_calc_maximum      157.73
_exptl_crystal_F_000       776.00
_reflns_d_resolution_high  0.8409
 
loop_
 _symmetry_equiv_pos_as_xyz
 'x, y, z'
 '-x, y+1/2, -z+1/2'
 '-x, -y, -z'
 'x, -y-1/2, z-1/2'
 
_cell_length_a    23.4405
_cell_length_b     9.8835
_cell_length_c     7.7924
_cell_angle_alpha  90.000
_cell_angle_beta   99.536
_cell_angle_gamma  90.000
 
_shelx_F_squared_multiplier     1.000
 
loop_
 _refln_index_h
 _refln_index_k
 _refln_index_l
 _refln_F_squared_calc
 _refln_F_squared_meas
 _refln_F_squared_sigma
 _refln_observed_status
   4   0   0     2918.22     3013.89    129.44 o
   5   0   0      380.83      416.50     39.82 o
   6   0   0      145.24      165.69     24.44 o
   7   0   0    12515.70    12881.96    611.92 o
   8   0   0       26.22       48.60     16.68 o
   9   0   0    13199.18    14073.35    990.48 o
  10   0   0       21.11       24.30     17.54 o
  11   0   0     1896.75     1677.12    105.76 o
  12   0   0     1276.15     1467.15    113.15 o
  13   0   0     1323.16     1406.40    105.80 o
  14   0   0     1326.88     1413.64    110.59 o
  15   0   0      103.18      164.16     42.14 o
  16   0   0      196.15      198.14     44.35 o
  17   0   0     1849.51     1881.00    142.54 o
  18   0   0      418.48      448.73     72.77 o
  19   0   0      372.28      386.76     69.53 o
  20   0   0      767.74      729.26     97.92 o
  21   0   0       25.46       21.74     17.71 o
  22   0   0      142.45      133.99     44.56 o
  23   0   0       25.62       25.68     23.90 o
  24   0   0       20.66       -5.95     18.89 o
  25   0   0        9.58       13.41     19.50 o
  26   0   0       91.04       61.38     31.65 o
  27   0   0      270.26      269.11     74.05 o
   3   1   0     6236.10     6631.80    207.93 o
   4   1   0      220.79      249.37     16.98 o
   5   1   0     3730.89     3760.60     80.47 o
   6   1   0      438.41      462.31     26.64 o
   7   1   0      112.69      164.89     19.07 o
   8   1   0     1721.74     1833.87     93.76 o
   9   1   0      918.03      934.64     61.44 o
  10   1   0     1812.94     1842.16    104.19 o
  11   1   0      763.37      807.66     76.08 o
  12   1   0      814.82      833.52     65.85 o
  13   1   0        8.27       24.10     11.59 o
  14   1   0      401.70      422.98     31.02 o
  15   1   0       40.50       33.06      8.14 o
  16   1   0      227.75      228.65     35.22 o
  17   1   0      149.05      175.54     31.80 o
  18   1   0     1412.19     1426.56     91.81 o
  19   1   0      280.42      324.53     45.39 o
  20   1   0       21.00       42.64     18.38 o
  21   1   0      551.08      544.03     61.51 o
  22   1   0      712.06      690.35     71.06 o
  23   1   0       57.54       99.19     29.04 o
  24   1   0       88.99       81.53     24.74 o
  25   1   0        3.65       23.96     21.70 o
  26   1   0       98.38       75.48     24.94 o
  27   1   0        4.13        4.46     10.41 o
   0   2   0    24877.59    25493.40    651.09 o
   1   2   0     1456.84     1429.42     43.90 o
   2   2   0     6564.36     6477.01    159.39 o
   3   2   0      155.20      158.84     14.75 o
   4   2   0      115.66      103.53      9.62 o
   5   2   0       30.51       25.79      4.89 o
   6   2   0     1238.34     1228.77     50.85 o
   7   2   0      169.50      181.28     12.54 o
   8   2   0     5687.06     5715.90     90.25 o
   9   2   0     2803.57     2896.83     67.62 o
  10   2   0      184.06      179.66     21.40 o
  11   2   0       36.38       52.22     12.19 o
  12   2   0      989.70      999.94     61.55 o
  13   2   0     1237.25     1360.03    110.79 o
  14   2   0       44.10       85.15     23.31 o
  15   2   0     1911.17     1935.16    116.72 o
  16   2   0       51.43       66.07     23.72 o
  17   2   0     1859.63     1968.75    108.71 o
  18   2   0       75.16       82.67     25.02 o
  19   2   0      320.73      298.69     43.74 o
  20   2   0      198.28      235.52     40.21 o
  21   2   0     1038.29     1059.15     86.92 o
  22   2   0        7.15       25.06     15.18 o
  23   2   0      367.84      345.32     51.68 o
  24   2   0      401.86      360.28     54.71 o
  25   2   0       19.04       32.05     24.11 o
  26   2   0      625.64      658.21     76.46 o
  27   2   0      385.40      379.78     59.58 o
   1   3   0      377.85      411.62     18.69 o
   2   3   0     4750.51     4764.70    154.34 o
   3   3   0     1162.60     1183.52     41.01 o
   4   3   0     4997.26     4948.32    182.96 o
   5   3   0    10374.02    10124.92    307.30 o
   6   3   0     1391.76     1395.12     55.80 o
   7   3   0     1701.35     1771.78     86.25 o
   8   3   0     1511.35     1676.41     57.73 o
   9   3   0       54.32       64.11      9.12 o
  10   3   0      435.05      424.45     25.12 o
  11   3   0     1251.63     1198.54     44.56 o
  12   3   0      113.09      138.57     14.92 o
  13   3   0      370.34      341.13     26.82 o
  14   3   0     1319.13     1303.21     57.88 o
  15   3   0       54.92       51.21     14.20 o
  16   3   0      292.48      289.09     46.56 o
  17   3   0      242.54      242.18     46.14 o
  18   3   0      164.43      169.44     37.29 o
  19   3   0      509.98      502.11     66.43 o
  20   3   0      156.73      130.24     34.10 o
  21   3   0      186.56      190.60     44.93 o
  22   3   0     1138.33     1136.12     93.28 o
  23   3   0      152.82      168.76     36.61 o
  24   3   0        0.30        8.83     16.68 o
  25   3   0      165.15      174.85     39.45 o
  26   3   0       24.22       21.43     16.42 o
   0   4   0      560.08      610.52     69.89 o
   1   4   0      133.31      131.74     13.95 o
   2   4   0     8547.98     8436.92    132.76 o
   3   4   0      567.72      564.04     37.54 o
   4   4   0      168.63      187.74     22.06 o
   5   4   0     1303.08     1239.52     56.77 o
   6   4   0        0.45       -1.20      5.44 o
   7   4   0       95.54       80.29     14.00 o
   8   4   0       37.54       34.91      7.10 o
   9   4   0     2659.28     2526.59    156.53 o
  10   4   0        7.15       25.43     11.85 o
  11   4   0      471.69      429.05     39.71 o
  12   4   0      219.57      236.54     29.95 o
  13   4   0       72.06       74.23     15.98 o
  14   4   0       37.25       36.53     10.78 o
  15   4   0       52.22       64.63     21.45 o
  16   4   0        1.86        0.38      3.35 o
  17   4   0       10.03       20.06     15.07 o
  18   4   0     1010.68      888.90    115.09 o
  19   4   0      153.62      152.49     39.05 o
  20   4   0       56.03       71.06     25.57 o
  21   4   0       36.85       32.44     18.31 o
  22   4   0       90.86       70.95     24.05 o
  23   4   0      162.95      169.17     42.18 o
  24   4   0       80.69       92.28     26.02 o
  25   4   0       43.91       45.57     24.75 o
   1   5   0       20.51       13.64      4.12 o
   2   5   0     1963.72     1937.50     52.15 o
   3   5   0        1.51       13.69      6.57 o
   4   5   0     3560.74     3534.60    105.80 o
   5   5   0     6666.26     6563.22    298.85 o
   6   5   0      368.64      342.63     33.73 o
   7   5   0      471.12      448.23     28.79 o
   8   5   0      450.63      454.89     33.97 o
   9   5   0      271.56      283.89     21.85 o
  10   5   0       30.23       35.98     15.91 o
  11   5   0      945.28      942.67     77.03 o
  12   5   0        0.16       -3.30      5.62 o
  13   5   0     1515.84     1472.69     82.57 o
  14   5   0     1017.60     1061.71     76.54 o
  15   5   0       55.11       51.18     16.00 o
  16   5   0       93.31      112.82     25.06 o
  17   5   0      120.46       96.73     30.53 o
  18   5   0      956.98      939.67    118.39 o
  19   5   0      126.34      142.36     37.70 o
  20   5   0      126.29      150.05     38.25 o
  21   5   0       39.88       22.48     17.70 o
  22   5   0      659.87      619.62     80.80 o
  23   5   0       69.25       70.53     45.00 o
  24   5   0       77.56      117.28     51.21 o
   0   6   0     1086.06     1229.55    101.38 o
   1   6   0      485.98      466.95     39.69 o
   2   6   0      821.28      760.99     56.28 o
   3   6   0     2183.14     2154.10     73.00 o
   4   6   0       62.66       41.26     10.00 o
   5   6   0      601.96      552.65     37.20 o
   6   6   0       51.04       39.04     13.43 o
   7   6   0      593.93      563.71     36.62 o
   8   6   0     1147.56     1103.62     51.77 o
   9   6   0      327.28      308.31     23.91 o
  10   6   0        5.19        8.18      8.20 o
  11   6   0      205.48      216.68     32.03 o
  12   6   0       11.54       15.89     13.59 o
  13   6   0      142.38      124.63     32.58 o
  14   6   0      453.00      401.21     45.95 o
  15   6   0      238.55      244.74     34.41 o
  16   6   0      165.92      163.53     30.56 o
  17   6   0      209.77      200.56     55.62 o
  18   6   0      869.81      870.20    133.32 o
  19   6   0        0.01        9.76     10.79 o
  20   6   0       70.37       82.37     57.84 o
  21   6   0        5.54       -8.12      4.06 o
  22   6   0        3.27       -4.01     22.14 o
  23   6   0       28.12       52.55     38.94 o
   1   7   0      500.51      548.81     51.93 o
   2   7   0      150.55      151.16     25.56 o
   3   7   0     1104.82     1084.87     71.19 o
   4   7   0     1563.75     1535.30     83.93 o
   5   7   0      186.63      187.01     23.23 o
   6   7   0      340.58      325.45     31.46 o
   7   7   0        2.41        4.76      6.23 o
   8   7   0       49.51       71.98     17.06 o
   9   7   0      219.57      188.96     28.45 o
  10   7   0      604.72      591.23     49.24 o
  11   7   0      620.94      629.05     49.88 o
  12   7   0        1.52        3.73      8.94 o
  13   7   0      985.97      948.05     74.87 o
  14   7   0        1.45       14.50      9.42 o
  15   7   0       58.83       70.99     25.94 o
  16   7   0       11.17        6.86     12.25 o
  17   7   0      420.76      538.67    123.52 o
  18   7   0       56.17      110.51     45.96 o
  19   7   0        0.03        3.57     30.78 o
  20   7   0      116.69       99.71     47.35 o
  21   7   0      244.39      237.18     74.48 o
  22   7   0      227.01      289.06     84.90 o
   0   8   0     3706.71     3539.27    199.40 o
   1   8   0      623.18      628.21     59.97 o
   2   8   0      987.03     1056.48     77.57 o
   3   8   0     1499.47     1562.03     85.27 o
   4   8   0       12.60       18.91      9.88 o
   5   8   0       10.90       32.47     15.61 o
   6   8   0        5.17       20.53     12.65 o
   7   8   0       12.66       16.01     11.72 o
   8   8   0      148.92      143.61     26.33 o
   9   8   0      730.45      701.51     57.90 o
  10   8   0      382.92      384.34     42.52 o
  11   8   0      411.03      438.98     44.37 o
  12   8   0      815.71      815.97     73.45 o
  13   8   0      359.77      336.83     47.56 o
  14   8   0      692.91      690.88     86.82 o
  15   8   0      159.48      166.45     44.87 o
  16   8   0        6.02      -14.13     34.21 o
  17   8   0       37.60       35.44     32.02 o
  18   8   0       93.75      127.28     43.65 o
  19   8   0       81.21       87.28     49.10 o
  20   8   0       40.21       39.46     34.47 o
   1   9   0        0.40        7.85      7.77 o
   2   9   0      240.62      218.99     38.03 o
   3   9   0      708.49      741.21     68.74 o
   4   9   0     1248.54     1303.05     92.20 o
   5   9   0      480.26      536.63     53.34 o
   6   9   0      120.78      148.25     26.73 o
   7   9   0      160.58      150.72     25.90 o
   8   9   0      463.92      476.82     49.90 o
   9   9   0      100.87      129.72     31.57 o
  10   9   0      555.34      564.77     64.86 o
  11   9   0       28.12       47.39     21.51 o
  12   9   0      603.87      667.57     88.79 o
  13   9   0      281.35      297.84     58.83 o
  14   9   0      249.32      328.58     63.12 o
  15   9   0       64.44       57.25     26.63 o
  16   9   0      709.78      853.14    100.46 o
  17   9   0       61.22      111.41     46.51 o
   0  10   0      111.36       96.30     36.81 o
   1  10   0      685.76      680.73     70.11 o
   2  10   0      263.89      271.46     45.14 o
   3  10   0      943.63      884.56     72.80 o
   4  10   0      362.18      366.06     53.56 o
   5  10   0      467.13      479.98     63.15 o
   6  10   0      625.03      625.78     72.19 o
   7  10   0      174.66      187.08     37.49 o
   8  10   0      191.21      217.15     38.97 o
   9  10   0       11.31       10.54      9.54 o
  10  10   0        5.44       16.45     13.33 o
  11  10   0        1.94        1.94     11.53 o
  12  10   0       97.10      126.47     34.99 o
  13  10   0       41.56       51.61     18.85 o
  14  10   0        3.39        8.49     14.05 o
   1  11   0       61.35       63.36     26.13 o
   2  11   0       45.38       31.38     18.21 o
   3  11   0      108.22      119.00     34.49 o
   4  11   0        6.01       10.86     14.92 o
   5  11   0      262.89      262.51     49.28 o
   6  11   0       51.72       53.37     24.10 o
   7  11   0      157.18      159.87     36.91 o
   8  11   0       58.39       95.70     28.61 o
   9  11   0       89.96      110.89     29.19 o
 -27   1   1      366.29      367.64     58.96 o
 -26   1   1      225.35      267.09     49.10 o
 -25   1   1     1005.70      936.91     88.95 o
 -24   1   1      120.01      126.82     31.29 o
 -23   1   1      205.93      192.32     38.25 o
 -22   1   1       53.10       76.84     24.25 o
 -21   1   1       12.87       36.83     15.82 o
 -20   1   1      176.58      191.79     34.93 o
 -19   1   1     1263.78     1331.66     89.16 o
 -18   1   1      390.50      385.14     46.50 o
 -17   1   1      547.11      558.32     54.07 o
 -16   1   1     1274.49     1293.79     57.01 o
 -15   1   1      119.51      120.69     20.28 o
 -14   1   1      267.35      254.67     28.84 o
 -13   1   1      876.04      918.47     54.84 o
 -12   1   1     6670.09     7059.18    151.28 o
 -11   1   1      474.31      616.49     35.72 o
 -10   1   1     5045.04     5021.52    166.76 o
  -9   1   1     2566.48     2629.66    114.40 o
  -8   1   1     3265.91     3397.54     95.93 o
  -7   1   1       17.63       34.50      8.29 o
  -6   1   1     1837.03     1775.08     57.52 o
  -5   1   1     7195.26     7468.25    102.80 o
  -4   1   1    13724.04    14563.50    160.60 o
  -3   1   1     2229.56     2174.58    100.31 o
  -2   1   1     2498.03     2387.65    162.62 o
  -1   1   1     4154.85     3681.47    188.28 o
   0   1   1     4536.65     4483.24    122.26 o
   1   1   1     1590.04     1481.57     73.82 o
   2   1   1    12636.71    12943.21    494.75 o
   3   1   1      841.61      917.72     39.35 o
   4   1   1      680.04      736.22     26.78 o
   5   1   1        5.65       15.20      4.28 o
   6   1   1     2706.94     2880.64     79.07 o
   7   1   1      940.72     1014.56     43.12 o
   8   1   1     4499.36     4976.08    215.39 o
   9   1   1      586.39      653.94     53.32 o
  10   1   1       18.92       14.77      5.53 o
  11   1   1     1087.41     1198.03     65.07 o
  12   1   1      971.20     1056.67     63.85 o
  13   1   1     1922.73     2034.06     92.51 o
  14   1   1      883.60      915.33     64.35 o
  15   1   1     3387.91     3468.17    130.59 o
  16   1   1       99.34      119.36     27.15 o
  17   1   1     1745.21     1764.80     99.94 o
  18   1   1      390.45      405.87     50.39 o
  19   1   1     1404.09     1349.79     93.44 o
  20   1   1        1.85       16.46     17.52 o
  21   1   1     1083.36     1095.69     89.60 o
  22   1   1      186.32      198.84     39.59 o
  23   1   1       69.70       61.98     23.07 o
  24   1   1      152.58      147.15     34.61 o
  25   1   1       77.74      111.94     33.60 o
  26   1   1       85.35       52.63     20.22 o
 -27   2   1       41.40       43.31     25.08 o
 -26   2   1       41.33       18.29     13.33 o
 -25   2   1       36.81       39.46     16.74 o
 -24   2   1       10.57       17.54     11.79 o
 -23   2   1       25.70       17.92     11.17 o
 -22   2   1       77.88       52.72     19.31 o
 -21   2   1        9.49       21.42     15.95 o
 -20   2   1      948.27      933.10     78.50 o
 -19   2   1       90.73       79.10     56.05 o
 -18   2   1       87.88       95.67     32.86 o
 -17   2   1     1043.98     1103.09     90.75 o
 -16   2   1        0.53        8.28     16.36 o
 -15   2   1       22.23       26.82     14.79 o
 -14   2   1      141.50      158.68     36.51 o
 -13   2   1      274.74      267.12     43.94 o
 -12   2   1       43.76       60.66     16.08 o
 -11   2   1        8.90       28.65      8.72 o
 -10   2   1     2380.57     2577.51     90.28 o
  -9   2   1      405.85      442.03     30.69 o
  -8   2   1     1816.28     1970.13    137.99 o
  -7   2   1       65.99       74.46     11.32 o
  -6   2   1      461.31      465.88     25.12 o
  -5   2   1     1362.20     1331.77     38.46 o
  -4   2   1     1824.53     2066.32    116.56 o
  -3   2   1     8765.00     8764.68    273.53 o
  -2   2   1     5981.38     6061.05    420.92 o
  -1   2   1    19699.64    21438.84   1150.30 o
   0   2   1     7625.25     8110.75    317.25 o
   1   2   1     6204.19     6354.65    174.50 o
   2   2   1     2461.66     2934.31    256.61 o
   3   2   1     8660.78     9132.55    855.17 o
   4   2   1      588.75      597.25     55.19 o
   5   2   1     2180.56     2212.27    155.06 o
   6   2   1      205.92      216.85     22.38 o
   7   2   1      219.95      274.13     20.27 o
   8   2   1       99.51       89.67     14.07 o
   9   2   1      683.94      734.00     49.49 o
  10   2   1     1393.29     1508.80    109.00 o
  11   2   1      140.94      157.31     23.40 o
  12   2   1     3920.62     3927.51    264.23 o
  13   2   1      964.11      903.70     64.16 o
  14   2   1      318.65      302.77     30.28 o
  15   2   1      188.20      187.52     43.79 o
  16   2   1       82.13      106.54     34.87 o
  17   2   1       19.71       16.29     14.48 o
  18   2   1     1747.06     1718.53    102.46 o
  19   2   1     2099.94     2116.91    117.84 o
  20   2   1      279.76      272.88     51.15 o
  21   2   1       12.63       21.02     16.00 o
  22   2   1      463.47      431.61     57.51 o
  23   2   1       59.22       48.95     17.00 o
  24   2   1       40.13       37.49     16.40 o
  25   2   1       18.84       22.91     19.52 o
  26   2   1       38.20       25.46     15.66 o
 -26   3   1       13.37       -8.74     12.23 o
 -25   3   1      445.65      443.31     74.23 o
 -24   3   1       50.07       73.05     27.36 o
 -23   3   1      793.88      779.61     78.02 o
 -22   3   1      190.88      231.66     46.25 o
 -21   3   1       12.26       20.43      9.89 o
 -20   3   1        3.34       -8.73      9.00 o
 -19   3   1       54.79       50.56     21.82 o
 -18   3   1     1021.47      967.70    100.95 o
 -17   3   1      508.08      467.78     66.92 o
 -16   3   1      299.22      254.19     46.78 o
 -15   3   1      478.23      424.28     32.89 o
 -14   3   1      118.83      105.03     15.55 o
 -13   3   1      289.03      274.54     25.48 o
 -12   3   1       62.13       59.60     10.70 o
 -11   3   1      215.09      196.87     34.66 o
 -10   3   1      757.67      712.90     52.60 o
  -9   3   1      618.06      681.71     40.49 o
  -8   3   1     1224.00     1355.23     57.03 o
  -7   3   1        0.60        8.72      4.98 o
  -6   3   1       42.29       40.56     11.83 o
  -5   3   1     2271.20     2083.06     59.81 o
  -4   3   1       37.41       38.67      6.02 o
  -3   3   1     6225.69     7021.11    226.58 o
  -2   3   1     2655.49     2887.08    169.15 o
  -1   3   1    11125.93    11775.97    466.40 o
   0   3   1     4415.14     5018.24    340.49 o
   1   3   1        5.51       13.80      3.95 o
   2   3   1      453.51      487.73     40.91 o
   3   3   1      344.20      400.52     31.43 o
   4   3   1     1887.44     1929.18    190.80 o
   5   3   1      188.69      183.31     16.78 o
   6   3   1     5749.78     5868.45    620.44 o
   7   3   1       45.48       51.83      7.80 o
   8   3   1     5211.48     5558.19    548.42 o
   9   3   1     1373.24     1529.01    192.13 o
  10   3   1     2001.80     1983.67    237.00 o
  11   3   1        0.56        5.32      8.87 o
  12   3   1        0.02        3.47      7.16 o
  13   3   1     3163.92     3187.40    282.15 o
  14   3   1       20.44       17.38      6.91 o
  15   3   1     3932.81     4171.18    284.33 o
  16   3   1      913.89     1029.25     80.43 o
  17   3   1     5016.41     4433.23    335.42 o
  18   3   1      299.98      286.52     52.49 o
  19   3   1       34.03       42.20     20.09 o
  20   3   1        5.37        2.98      8.59 o
  21   3   1       30.17        7.42     10.35 o
  22   3   1      167.37      173.13     36.82 o
  23   3   1        1.03        4.16     13.55 o
  24   3   1      836.97      813.98     82.62 o
  25   3   1       45.87       58.09     30.48 o
 -26   4   1       28.74       44.01     25.30 o
 -25   4   1      254.35      273.49    113.25 o
 -24   4   1      125.31      115.66     50.25 o
 -23   4   1      130.34      175.92     90.24 o
 -22   4   1       48.64       57.06     26.63 o
 -21   4   1      190.77      227.97     46.61 o
 -20   4   1        4.55       19.43     12.67 o
 -19   4   1       35.49       22.40     11.05 o
 -18   4   1     1778.92     1746.01    116.58 o
 -17   4   1     1225.70     1241.03     95.30 o
 -16   4   1     1897.00     1786.32    107.84 o
 -15   4   1       50.93       65.48     21.10 o
 -14   4   1     2792.00     2531.92    145.01 o
 -13   4   1        4.93        7.78     10.56 o
 -12   4   1     1089.58      910.13    113.29 o
 -11   4   1      801.17      781.37     52.05 o
 -10   4   1       37.89       48.47     13.72 o
  -9   4   1     3166.37     3605.08    148.06 o
  -8   4   1      145.24      206.64     28.58 o
  -7   4   1     2263.66     2197.26    144.39 o
  -6   4   1     1485.77     1609.43     58.36 o
  -5   4   1     5600.85     5551.10     95.71 o
  -4   4   1      981.31     1097.42     48.61 o
  -3   4   1     5810.00     6610.24    385.30 o
  -2   4   1      564.70      616.98     30.52 o
  -1   4   1       20.27       25.32      9.30 o
   0   4   1        5.98        9.98      4.30 o
   1   4   1     1352.69     1714.37    137.90 o
   2   4   1        8.78       24.55      9.18 o
   3   4   1     1299.79     1589.37    198.42 o
   4   4   1       32.27       18.88      5.77 o
   5   4   1      174.87      166.91     21.16 o
   6   4   1     5481.38     5764.52    610.46 o
   7   4   1     1590.34     1464.19    154.58 o
   8   4   1      352.17      548.47     69.32 o
   9   4   1       52.92       62.19     13.15 o
  10   4   1       38.31       61.88     21.25 o
  11   4   1       49.69       51.10     12.67 o
  12   4   1        1.50        2.06      5.36 o
  13   4   1     1106.14     1221.76    128.25 o
  14   4   1      161.58      173.97     33.80 o
  15   4   1        6.65       12.08      9.20 o
  16   4   1      435.21      532.10     56.25 o
  17   4   1      958.62     1031.82     78.81 o
  18   4   1       13.55        9.45     19.95 o
  19   4   1       98.06       86.95     33.74 o
  20   4   1       59.18       93.58     32.13 o
  21   4   1       27.20       41.48     24.04 o
  22   4   1        9.21        5.12      7.28 o
  23   4   1       21.18       17.59     10.47 o
  24   4   1       17.95       19.89     16.00 o
  25   4   1       66.75       69.26     31.42 o
 -25   5   1       12.60       36.43     35.00 o
 -24   5   1      228.82      333.76    135.56 o
 -23   5   1        9.04        4.26     26.42 o
 -22   5   1      371.62      519.48    102.35 o
 -21   5   1      100.64      101.21     48.86 o
 -20   5   1      160.13      173.34     55.74 o
 -19   5   1       28.10       22.37     25.22 o
 -18   5   1      596.53      539.72     58.16 o
 -17   5   1      350.14      305.29     46.86 o
 -16   5   1      850.84      734.73     70.82 o
 -15   5   1     3213.89     3039.32    161.30 o
 -14   5   1      148.70      153.95     35.81 o
 -13   5   1      980.37      909.58    119.74 o
 -12   5   1      578.61      581.38     54.08 o
 -11   5   1     2965.40     3293.52    296.52 o
 -10   5   1     1106.99     1166.99    107.54 o
  -9   5   1      540.13      555.04     49.70 o
  -8   5   1     1758.27     1709.46     67.67 o
  -7   5   1      437.25      398.83     23.19 o
  -6   5   1     3442.67     3422.49     86.51 o
  -5   5   1     1693.47     1734.73     66.09 o
  -4   5   1      990.24     1027.04     52.06 o
  -3   5   1      324.26      318.62     26.28 o
  -2   5   1     1565.19     1638.95    106.34 o
  -1   5   1       70.26       90.36     15.01 o
   0   5   1      835.26      867.44     76.72 o
   1   5   1     1506.85     1763.80    219.86 o
   2   5   1      388.04      399.96     51.75 o
   3   5   1     1299.82     1599.84    163.48 o
   4   5   1      242.35      304.81     33.42 o
   5   5   1     3969.91     4366.08    359.11 o
   6   5   1        5.85       12.66      6.73 o
   7   5   1      121.52      153.32     20.32 o
   8   5   1       51.86       52.25     11.37 o
   9   5   1      299.11      296.80     33.28 o
  10   5   1        0.36       20.05      8.13 o
  11   5   1       69.77       73.75     27.50 o
  12   5   1      229.82      292.35     44.37 o
  13   5   1       98.75      145.19     30.03 o
  14   5   1      110.79      108.06     21.87 o
  15   5   1       11.51        9.55      8.66 o
  16   5   1       27.45       19.72     12.22 o
  17   5   1      270.14      335.15     49.32 o
  18   5   1       62.98       75.99     28.83 o
  19   5   1      474.43      404.44     73.47 o
  20   5   1      272.40      257.89     61.14 o
  21   5   1       30.45       22.00     27.00 o
  22   5   1        8.15       -0.44      9.53 o
  23   5   1      287.72      188.14     71.73 o
  24   5   1       80.32       66.77     31.08 o
 -23   6   1       41.76       78.44     43.97 o
 -22   6   1        6.54        4.51     21.52 o
 -21   6   1      267.72      210.78     82.71 o
 -20   6   1      406.79      489.32    102.91 o
 -19   6   1      153.09      206.25     66.13 o
 -18   6   1      268.01      277.12     67.68 o
 -17   6   1       22.92       36.19     26.03 o
 -16   6   1      153.80      176.27     52.78 o
 -15   6   1        0.05       22.25     25.13 o
 -14   6   1      502.15      533.65     68.39 o
 -13   6   1       15.43       45.82     20.58 o
 -12   6   1        1.80        1.09     11.12 o
 -11   6   1      611.16      583.18     58.31 o
 -10   6   1      854.01      893.72     70.56 o
  -9   6   1        5.62        3.27      9.28 o
  -8   6   1       49.74       39.93      6.22 o
  -7   6   1        4.07        6.99      5.41 o
  -6   6   1     1914.77     1867.96     68.47 o
  -5   6   1      106.43      108.13     16.73 o
  -4   6   1      389.53      399.70     33.10 o
  -3   6   1      120.86      179.99     24.18 o
  -2   6   1      725.41      727.66     51.14 o
  -1   6   1      819.40      917.47     73.49 o
   0   6   1       14.71       19.84      7.56 o
   1   6   1     4099.81     4459.03    479.48 o
   2   6   1      246.07      267.04     35.36 o
   3   6   1     1735.67     1865.82    160.20 o
   4   6   1      182.98      175.57     17.51 o
   5   6   1     2294.83     2541.57    210.20 o
   6   6   1      347.18      356.00     29.63 o
   7   6   1      433.03      448.88     41.84 o
   8   6   1     1039.35     1005.41     97.21 o
   9   6   1      291.53      304.88     36.92 o
  10   6   1     1301.11     1268.73     95.87 o
  11   6   1      619.98      596.30     98.56 o
  12   6   1     1124.07     1727.34    183.95 o
  13   6   1     1099.27     1260.45    199.11 o
  14   6   1      507.59      496.72     68.82 o
  15   6   1      516.97      474.44     77.22 o
  16   6   1       46.30       59.71     20.91 o
  17   6   1      497.83      519.94     70.56 o
  18   6   1      164.48      155.69     43.87 o
  19   6   1      262.76      222.71     55.17 o
  20   6   1      711.61      637.06     95.93 o
  21   6   1      245.80      241.90     60.18 o
  22   6   1      149.96       96.83     39.11 o
 -22   7   1      102.25      139.41     56.09 o
 -21   7   1      404.58      516.99    112.99 o
 -20   7   1       55.51       39.93     26.83 o
 -19   7   1      195.94      188.62     50.09 o
 -18   7   1      126.83      113.00     70.37 o
 -17   7   1      140.93       99.38     38.73 o
 -16   7   1      108.72      128.21     48.10 o
 -15   7   1      358.79      415.69     76.84 o
 -14   7   1       12.39        5.82     13.34 o
 -13   7   1       52.73       68.89     29.35 o
 -12   7   1       19.89       19.49      9.99 o
 -11   7   1       23.86       27.41     12.56 o
 -10   7   1       32.07       23.23      8.21 o
  -9   7   1      170.55      174.80     25.98 o
  -8   7   1       48.45       54.96     12.71 o
  -7   7   1      211.85      225.79     25.35 o
  -6   7   1      463.29      488.93     38.21 o
  -5   7   1      243.26      299.42     30.59 o
  -4   7   1      798.25      880.21     60.03 o
  -3   7   1      604.86      683.42     53.02 o
  -2   7   1      500.18      545.86     47.51 o
  -1   7   1      596.83      653.27     52.05 o
   0   7   1      557.24      621.21     57.82 o
   1   7   1      278.03      320.33     41.01 o
   2   7   1     1395.00     1506.35    119.71 o
   3   7   1       88.06      104.82     20.92 o
   4   7   1      249.71      279.79     32.42 o
   5   7   1     1028.06      990.85     67.57 o
   6   7   1      606.77      596.28     40.92 o
   7   7   1      250.93      265.96     27.22 o
   8   7   1      293.86      319.93     30.78 o
   9   7   1      611.38      633.98     63.11 o
  10   7   1      130.56      146.52     24.42 o
  11   7   1     1218.85     1261.18    147.65 o
  12   7   1      636.73      630.55     95.74 o
  13   7   1       42.99       70.55     20.23 o
  14   7   1      275.40      297.34     40.63 o
  15   7   1      369.96      418.73     58.71 o
  16   7   1        2.76      -15.74      7.87 o
  17   7   1       14.53       17.29     13.99 o
  18   7   1      196.31      297.03    102.75 o
  19   7   1        7.79       14.31     16.03 o
  20   7   1      219.61      382.21     98.11 o
  21   7   1       22.57       42.51     35.99 o
 -20   8   1       28.25       47.28     44.08 o
 -19   8   1        0.01        2.14      7.60 o
 -18   8   1       11.70        9.12     13.85 o
 -17   8   1      273.29      276.27     73.32 o
 -16   8   1      466.84      503.73     76.52 o
 -15   8   1       40.91       82.67     33.41 o
 -14   8   1      830.47      920.89    122.54 o
 -13   8   1       22.07        9.96      8.90 o
 -12   8   1      611.10      627.84     81.93 o
 -11   8   1        8.99        6.48     15.42 o
 -10   8   1      137.97      134.99     29.68 o
  -9   8   1       40.00       24.90     13.99 o
  -8   8   1       38.63       29.70     12.55 o
  -7   8   1      417.82      464.13     39.74 o
  -6   8   1       88.62      100.39     18.52 o
  -5   8   1       63.31       57.78     17.12 o
  -4   8   1      174.86      208.49     31.28 o
  -3   8   1       63.63       70.14     17.46 o
  -2   8   1        0.12        5.13      8.56 o
  -1   8   1       56.34       66.16     20.02 o
   0   8   1      289.47      357.49     47.85 o
   1   8   1      212.26      256.31     36.65 o
   2   8   1      128.15      155.81     28.62 o
   3   8   1      182.70      176.02     29.34 o
   4   8   1      606.45      615.75     64.07 o
   5   8   1      247.67      242.48     32.04 o
   6   8   1      110.35      124.17     20.64 o
   7   8   1       85.38       96.95     21.56 o
   8   8   1       92.50       79.88     16.72 o
   9   8   1       10.13       16.64     13.19 o
  10   8   1      214.36      224.84     31.56 o
  11   8   1      107.62      118.07     27.12 o
  12   8   1        2.62       15.57     12.25 o
  13   8   1      148.74      140.47     28.08 o
  14   8   1       22.33       10.74      7.50 o
  15   8   1      183.47      184.46     32.16 o
  16   8   1      177.50      151.21     32.25 o
  17   8   1      117.05      152.10     33.56 o
  18   8   1       58.59       50.62     34.03 o
  19   8   1       76.83      118.59     47.12 o
 -17   9   1       44.01       39.96     21.68 o
 -16   9   1       90.60       88.57     34.21 o
 -15   9   1       54.28       66.76     28.87 o
 -14   9   1        0.94       -1.28     16.39 o
 -13   9   1      223.24      236.07     53.91 o
 -12   9   1       19.35       23.81     15.31 o
 -11   9   1        6.02        9.81     11.56 o
 -10   9   1       35.28       34.44     13.42 o
  -9   9   1       30.70       14.40     15.58 o
  -8   9   1       30.81       35.32     14.56 o
  -7   9   1       43.63       54.98     20.72 o
  -6   9   1      319.38      311.62     48.53 o
  -5   9   1      172.42      189.56     37.66 o
  -4   9   1       33.00       35.94     16.99 o
  -3   9   1      152.82      136.88     29.52 o
  -2   9   1      262.90      239.72     39.00 o
  -1   9   1      228.82      227.07     34.09 o
   0   9   1       57.09       80.14     23.34 o
   1   9   1      122.20      116.84     26.44 o
   2   9   1      106.14      147.55     29.30 o
   3   9   1      301.47      323.20     43.18 o
   4   9   1        4.15        8.15     11.66 o
   5   9   1       56.58       69.36     20.84 o
   6   9   1       11.18       28.07     12.21 o
   7   9   1      132.93      153.21     27.16 o
   8   9   1        0.05        7.81     11.03 o
   9   9   1      511.46      474.26     56.69 o
  10   9   1       87.61      116.18     30.42 o
  11   9   1      183.79      217.41     39.10 o
  12   9   1      689.35      631.29     61.15 o
  13   9   1       83.64      123.52     32.15 o
  14   9   1       52.26      102.97     29.78 o
  15   9   1        5.80       17.40     20.98 o
  16   9   1       19.63       16.44      4.74 o
 -14  10   1      132.65      155.87     48.79 o
 -13  10   1       24.75       52.06     28.56 o
 -12  10   1      365.40      404.65     73.39 o
 -11  10   1        0.75       -4.15      7.85 o
 -10  10   1      349.28      335.84     52.18 o
  -9  10   1      105.97      109.56     30.20 o
  -8  10   1       51.68       43.39     19.65 o
  -7  10   1      124.54      151.57     34.84 o
  -6  10   1      254.25      222.96     42.16 o
  -5  10   1       89.45       86.47     24.47 o
  -4  10   1       58.68       63.08     24.26 o
  -3  10   1       20.50       13.64      7.75 o
  -2  10   1      589.70      483.90     62.99 o
  -1  10   1       11.40       16.19     11.14 o
   0  10   1      538.65      518.86     63.80 o
   1  10   1        4.92       15.66     16.30 o
   2  10   1        0.43       -0.24      5.48 o
   3  10   1        4.16        8.07      7.87 o
   4  10   1      156.09      159.03     32.64 o
   5  10   1       20.41       22.12     12.13 o
   6  10   1       91.99       75.89     21.53 o
   7  10   1       38.11       37.32     15.02 o
   8  10   1        0.16        2.89     15.67 o
   9  10   1      164.22      171.90     43.54 o
  10  10   1        5.39       -3.25     11.02 o
  11  10   1      170.16      153.77     34.70 o
  12  10   1       90.11       78.42     26.44 o
  13  10   1       57.66       54.28     21.60 o
  -9  11   1       34.97       24.62     13.55 o
  -8  11   1       15.99        4.92      8.55 o
  -7  11   1        1.14       -0.46     15.98 o
  -6  11   1      203.35      188.66     40.82 o
  -5  11   1       22.94       33.71     18.39 o
  -4  11   1      234.46      196.90     42.75 o
  -3  11   1       24.19       12.98      8.48 o
  -2  11   1       51.22       49.70     20.45 o
  -1  11   1      510.08      469.84     66.19 o
   0  11   1      302.48      271.00     50.08 o
   1  11   1       80.71       76.28     24.89 o
   2  11   1      120.26       78.02     23.50 o
   3  11   1      597.88      525.89     77.43 o
   4  11   1       79.20       58.93     27.58 o
   5  11   1      124.94      125.40     47.00 o
   6  11   1      144.72      133.83     39.66 o
   7  11   1       95.97      133.77     60.51 o
   8  11   1      170.16      194.68     47.17 o
 -27   0   2        6.50       -6.11     12.00 o
 -26   0   2      103.54       59.87     28.64 o
 -25   0   2        2.29       43.34     26.50 o
 -24   0   2      173.63      200.49     55.21 o
 -23   0   2      165.01      156.79     47.15 o
 -22   0   2       58.57      112.13     41.67 o
 -21   0   2     3159.71     3090.97    203.51 o
 -20   0   2      454.74      487.26     78.10 o
 -19   0   2     1781.17     1851.04    145.81 o
 -18   0   2        5.37       22.63     24.11 o
 -17   0   2      911.66     1063.10    105.91 o
 -16   0   2      280.70      287.75     52.91 o
 -15   0   2       20.49       23.66      9.43 o
 -14   0   2      151.85      190.90     40.91 o
 -13   0   2      160.43      176.42     38.04 o
 -12   0   2     4778.02     4458.33    309.99 o
 -11   0   2      150.38      138.55     36.86 o
  -7   0   2       56.30       50.80     13.71 o
  -6   0   2    11215.68    10401.37    577.06 o
  -5   0   2    17896.34    16625.85    446.44 o
  -4   0   2    24762.19    22195.58   1373.86 o
  -3   0   2     1761.03     1645.80    125.85 o
  -2   0   2        0.32        6.50      6.89 o
  -1   0   2     8745.83     7834.75    194.50 o
   0   0   2     3123.92     3079.29    114.33 o
   1   0   2      555.08      556.69     44.34 o
   2   0   2    15680.99    12691.39   1447.96 o
   3   0   2      179.84      185.90     24.55 o
   4   0   2     6552.30     6545.64    108.90 o
   5   0   2     5012.53     5221.35     76.57 o
   6   0   2      747.59      799.53     39.50 o
   7   0   2     1591.64     1556.28     59.84 o
   8   0   2    11233.82    12751.86    356.39 o
   9   0   2     1165.44     1410.37     62.63 o
  10   0   2        9.77       17.96      8.19 o
  11   0   2      284.71      243.18     21.61 o
  12   0   2     1599.92     1490.73    124.90 o
  13   0   2     2367.05     2628.51    104.82 o
  14   0   2     2915.16     3169.76    136.76 o
  15   0   2      596.08      724.48     60.51 o
  16   0   2     1639.66     1733.32     96.04 o
  17   0   2      188.49      156.61     43.87 o
  18   0   2      285.15      379.05     67.36 o
  19   0   2     1100.25     1077.90    118.89 o
  20   0   2      366.42      376.70     73.86 o
  21   0   2      375.78      388.91     74.83 o
  22   0   2      599.53      682.97    104.26 o
  23   0   2     1541.46     1505.88    247.99 o
  24   0   2       92.59      124.28     73.42 o
  25   0   2      529.86      561.54    154.90 o
 -27   1   2      234.64      219.07     45.24 o
 -26   1   2      131.53      147.97     35.02 o
 -25   1   2        9.43        5.92     11.00 o
 -24   1   2      107.90      117.03     29.86 o
 -23   1   2       14.97        4.82      8.84 o
 -22   1   2        2.09       16.62     11.73 o
 -21   1   2      238.63      238.11     40.30 o
 -20   1   2      520.75      479.03     54.91 o
 -19   1   2      118.61      131.52     27.48 o
 -18   1   2      161.31      195.65     32.68 o
 -17   1   2      230.36      236.13     41.20 o
 -16   1   2      543.32      616.31     61.77 o
 -15   1   2       41.42       39.81     12.59 o
 -14   1   2      279.48      286.78     37.82 o
 -13   1   2        0.08        0.54      5.80 o
 -12   1   2      365.52      415.82     42.55 o
 -11   1   2        6.49        9.83      6.98 o
 -10   1   2     5223.28     5877.82    340.45 o
  -9   1   2     3025.96     3130.22    177.37 o
  -8   1   2     3852.51     3566.70    243.11 o
  -7   1   2       20.87       28.57      7.18 o
  -6   1   2     2594.81     2296.43    130.17 o
  -5   1   2       44.94       49.66      7.64 o
  -4   1   2      910.92      896.26     28.48 o
  -3   1   2     4713.02     4478.22     61.12 o
  -2   1   2      170.09      177.94     11.64 o
  -1   1   2     7929.33     7799.19    166.22 o
   0   1   2     6551.59     6479.41    207.21 o
   1   1   2      230.84      220.95     26.90 o
   2   1   2      550.34      487.06     31.92 o
   3   1   2     4176.04     4006.50     73.34 o
   4   1   2       57.50       54.60      8.70 o
   5   1   2     3572.23     3609.76     85.59 o
   6   1   2      260.68      264.73     13.33 o
   7   1   2       15.44       32.69      6.48 o
   8   1   2     1592.71     1605.76     49.33 o
   9   1   2      145.70      126.66     14.64 o
  10   1   2     1539.14     1524.88     51.95 o
  11   1   2      164.02      175.99     22.03 o
  12   1   2     1281.16     1337.89     62.90 o
  13   1   2      227.65      264.21     29.27 o
  14   1   2      146.97      170.98     25.13 o
  15   1   2       23.42       24.65     11.40 o
  16   1   2      680.43      703.29     53.36 o
  17   1   2      380.20      426.66     42.89 o
  18   1   2      219.30      240.79     33.38 o
  19   1   2        8.03        9.85      6.89 o
  20   1   2      720.77      692.45     69.95 o
  21   1   2       86.12      121.20     30.32 o
  22   1   2        2.45        3.04     12.59 o
  23   1   2      140.39      125.12     36.93 o
  24   1   2       13.65       15.93     20.85 o
  25   1   2       12.72       -5.01     22.89 o
 -27   2   2      214.07      194.81     50.12 o
 -26   2   2        4.20        8.93     17.85 o
 -25   2   2      103.71      106.78     35.98 o
 -24   2   2      164.18      196.17     40.15 o
 -23   2   2        8.44        6.12     13.49 o
 -22   2   2      408.78      429.32     55.07 o
 -21   2   2      547.20      528.63     67.33 o
 -20   2   2      254.31      356.92     53.61 o
 -19   2   2       93.16       92.85     25.45 o
 -18   2   2       20.16        6.01     15.41 o
 -17   2   2        6.19       -0.04      8.90 o
 -16   2   2       56.75       58.56     18.81 o
 -15   2   2     1968.75     1872.70    100.09 o
 -14   2   2      137.78      132.39     27.08 o
 -13   2   2     5161.94     5028.49    152.40 o
 -12   2   2     2641.03     2549.80    102.73 o
 -11   2   2     3448.31     3225.01    126.74 o
 -10   2   2     2666.55     2764.24     71.20 o
  -9   2   2     2201.27     2066.13     56.73 o
  -8   2   2     2225.70     2294.16     54.43 o
  -7   2   2      156.70      154.38     12.75 o
  -6   2   2     3091.63     3248.63    146.71 o
  -5   2   2       53.43       68.29     11.50 o
  -4   2   2    12825.01    13246.95    210.82 o
  -3   2   2    11019.91    10848.46    152.64 o
  -2   2   2     4248.59     4228.80    106.43 o
  -1   2   2    10464.82    10948.36    401.71 o
   0   2   2    12340.86    12926.50    405.36 o
   1   2   2      544.05      568.61     23.33 o
   2   2   2     3851.80     3867.88    167.59 o
   3   2   2     5244.91     5318.72    148.57 o
   4   2   2      125.76      132.69     12.95 o
   5   2   2    10351.85    10587.28    364.51 o
   6   2   2       87.97       71.04     12.30 o
   7   2   2     1751.69     1711.62     64.64 o
   8   2   2       93.15       90.28     14.65 o
   9   2   2     2104.84     2057.59    116.79 o
  10   2   2        1.89        5.69      9.71 o
  11   2   2      282.55      296.32     35.23 o
  12   2   2      407.55      410.42     36.27 o
  13   2   2       51.84       70.01     16.65 o
  14   2   2     1446.51     1478.84     77.07 o
  15   2   2      911.86      939.61     61.35 o
  16   2   2      123.06      116.14     23.60 o
  17   2   2      216.62      192.33     29.34 o
  18   2   2      428.79      433.57     45.45 o
  19   2   2      197.24      201.21     31.67 o
  20   2   2      146.38      109.51     28.19 o
  21   2   2       18.92       20.05      7.29 o
  22   2   2       28.56        5.07     10.36 o
  23   2   2      137.55      132.58     39.40 o
  24   2   2        4.51       -6.30     13.76 o
  25   2   2       81.88       46.35     27.32 o
 -26   3   2      395.80      375.73     68.82 o
 -25   3   2      159.92      127.45     49.45 o
 -24   3   2      115.45      111.58     46.15 o
 -23   3   2      205.31      223.41     94.93 o
 -22   3   2      331.64      312.65    112.33 o
 -21   3   2        1.32       11.84     14.16 o
 -20   3   2        0.38        1.67      7.91 o
 -19   3   2       31.17       36.75     16.95 o
 -18   3   2      167.98      152.96     28.07 o
 -17   3   2      672.19      661.24     63.99 o
 -16   3   2      527.56      477.22     53.36 o
 -15   3   2     1131.40     1106.54     77.81 o
 -14   3   2        3.01        7.91      3.98 o
 -13   3   2      509.16      513.58     32.95 o
 -12   3   2     3667.87     3505.48     93.04 o
 -11   3   2      122.21      157.14     14.57 o
 -10   3   2        0.37       -2.72      9.17 o
  -9   3   2      522.06      525.53     24.88 o
  -8   3   2      750.38      760.28     45.78 o
  -7   3   2      299.53      310.75     31.25 o
  -6   3   2      411.93      351.56     33.75 o
  -5   3   2      492.96      479.34     40.25 o
  -4   3   2      463.51      513.28     33.62 o
  -3   3   2     3809.22     3966.17    159.32 o
  -2   3   2     1490.96     1476.71     61.03 o
  -1   3   2       16.50       20.30     12.75 o
   0   3   2     9661.77     9744.37    376.18 o
   1   3   2     2475.19     2636.20     98.33 o
   2   3   2     3111.17     3465.18    213.72 o
   3   3   2      227.15      270.74     20.01 o
   4   3   2     1127.26     1159.04     78.84 o
   5   3   2       34.32       26.24      5.84 o
   6   3   2        0.38        5.82      3.38 o
   7   3   2     2379.29     2462.31    127.92 o
   8   3   2     1147.79     1199.43     75.03 o
   9   3   2      980.42      982.11     59.44 o
  10   3   2      330.34      348.08     43.01 o
  11   3   2      714.87      686.85     62.36 o
  12   3   2        7.54        9.03     11.16 o
  13   3   2        0.60       -4.11     12.05 o
  14   3   2      554.36      571.57     62.45 o
  15   3   2       50.20       47.84     17.82 o
  16   3   2      116.77      117.23     22.77 o
  17   3   2     1370.77     1342.45     91.56 o
  18   3   2      878.97      938.89     68.83 o
  19   3   2       61.22       55.37     17.69 o
  20   3   2       26.25       20.50     17.21 o
  21   3   2       97.95       71.82     35.88 o
  22   3   2      107.38      137.51     39.80 o
  23   3   2        0.11        7.93      9.57 o
  24   3   2       12.71       15.17      9.13 o
 -26   4   2       87.02      153.70     61.74 o
 -25   4   2        0.58       20.69     19.92 o
 -24   4   2        9.89        5.66     29.18 o
 -23   4   2       61.28       57.03     34.33 o
 -22   4   2       42.80       23.62     26.64 o
 -21   4   2      117.43      154.68     75.67 o
 -20   4   2       10.09       25.01     18.71 o
 -19   4   2      180.08      151.07     64.96 o
 -18   4   2      182.75      187.30     34.51 o
 -17   4   2       13.34        5.80      9.90 o
 -16   4   2        3.61       18.89      6.63 o
 -15   4   2        2.13       -3.81      5.34 o
 -14   4   2       70.77       74.93     20.36 o
 -13   4   2      207.08      221.83     35.20 o
 -12   4   2      721.05      688.94     58.00 o
 -11   4   2      185.00      200.86     18.70 o
 -10   4   2      230.26      249.47     23.92 o
  -9   4   2      962.49     1056.57     82.99 o
  -8   4   2      398.76      395.17     21.32 o
  -7   4   2        0.10        4.03      5.10 o
  -6   4   2       16.03       18.71      7.60 o
  -5   4   2      749.35      688.68     42.40 o
  -4   4   2        3.23       14.41     14.95 o
  -3   4   2     2484.90     2401.55    143.95 o
  -2   4   2     2308.62     2196.61    107.83 o
  -1   4   2     1264.83     1596.88    117.63 o
   0   4   2       98.50       92.05     13.31 o
   1   4   2      901.43      910.28     86.69 o
   2   4   2     2595.31     2817.67    348.32 o
   3   4   2     1775.39     2007.15    267.32 o
   4   4   2       41.53       46.79     10.74 o
   5   4   2     2355.55     2635.41    319.29 o
   6   4   2      388.01      437.31     49.95 o
   7   4   2      171.61      158.33     17.32 o
   8   4   2       83.13      122.65     18.74 o
   9   4   2      412.79      416.01     33.92 o
  10   4   2      657.42      675.79     53.22 o
  11   4   2      140.90      139.99     21.23 o
  12   4   2      607.43      674.24     68.47 o
  13   4   2      348.44      335.98     48.21 o
  14   4   2     1070.45      994.49    102.05 o
  15   4   2       50.22       61.11     22.54 o
  16   4   2       82.95       84.85     26.48 o
  17   4   2       18.12       22.43     11.48 o
  18   4   2      816.77      710.06     79.97 o
  19   4   2      293.12      287.27     50.98 o
  20   4   2        3.67        9.61      7.73 o
  21   4   2       25.53        8.32     15.57 o
  22   4   2        5.24        5.01     23.30 o
  23   4   2      328.22      260.11     57.85 o
  24   4   2       10.13        8.97      3.72 o
 -25   5   2       16.31       -3.04     19.80 o
 -24   5   2      258.26      215.90     68.64 o
 -23   5   2      146.31      187.73     89.93 o
 -22   5   2       18.75       20.94     23.24 o
 -21   5   2       65.08       74.76     27.99 o
 -20   5   2       55.46       53.00     34.80 o
 -19   5   2       11.40       10.27     17.51 o
 -18   5   2       26.20       48.05     26.68 o
 -17   5   2      477.81      482.55     82.53 o
 -16   5   2      303.54      243.71     57.89 o
 -15   5   2      854.96      979.59    160.88 o
 -14   5   2      168.59      160.24     27.75 o
 -13   5   2      575.42      545.21     78.29 o
 -12   5   2      591.11      522.45     74.01 o
 -11   5   2       45.17       37.73     14.51 o
 -10   5   2      357.23      367.21     29.03 o
  -9   5   2     1162.89     1252.81     53.63 o
  -8   5   2     1762.95     1849.76     88.86 o
  -7   5   2       82.56       80.54      9.07 o
  -6   5   2      202.46      189.46     14.25 o
  -5   5   2      122.43      139.28     12.57 o
  -4   5   2       37.70       38.86      8.77 o
  -3   5   2     1835.06     2067.67    142.55 o
  -2   5   2      954.40     1050.22     83.28 o
  -1   5   2       36.98       58.19     10.85 o
   0   5   2     2625.20     3021.02    212.15 o
   1   5   2     6293.06     6348.22    559.33 o
   2   5   2     1815.40     2129.38    320.68 o
   3   5   2     1440.99     1739.49    248.57 o
   4   5   2      385.03      460.07     60.20 o
   5   5   2        1.94        5.73      5.62 o
   6   5   2      105.23      131.42     20.26 o
   7   5   2      379.20      460.90     47.94 o
   8   5   2      285.41      289.89     36.26 o
   9   5   2     1267.85     1294.54    128.56 o
  10   5   2      605.71      569.18     57.18 o
  11   5   2      105.99      140.36     22.96 o
  12   5   2       18.54       23.59     10.78 o
  13   5   2      114.30      151.65     29.10 o
  14   5   2     1094.67     1172.36    117.68 o
  15   5   2      361.63      401.64     50.40 o
  16   5   2        2.00       -1.01     11.95 o
  17   5   2      500.71      498.61     61.26 o
  18   5   2      637.00      616.60     76.98 o
  19   5   2       14.04       10.55     11.17 o
  20   5   2      284.99      296.93     49.32 o
  21   5   2      120.58       92.62     29.48 o
  22   5   2       18.16        8.47      7.91 o
  23   5   2       22.23       35.77     17.91 o
 -23   6   2       13.85       16.53     14.94 o
 -22   6   2       52.30       39.33     46.72 o
 -21   6   2       41.88       32.31     20.00 o
 -20   6   2        7.86       14.66     25.77 o
 -19   6   2        4.43        7.44     34.00 o
 -18   6   2      753.06      792.91    115.47 o
 -17   6   2      218.45      198.37     80.42 o
 -16   6   2      190.44      181.58     51.73 o
 -15   6   2      483.57      485.01     83.78 o
 -14   6   2       80.04       87.64     35.66 o
 -13   6   2      770.83      732.79     96.14 o
 -12   6   2       40.39       44.97     23.90 o
 -11   6   2       86.30       72.74     18.50 o
 -10   6   2       30.47       32.20     10.99 o
  -9   6   2      131.31      155.95     25.50 o
  -8   6   2        0.23        2.67      2.42 o
  -7   6   2      573.84      608.09     45.54 o
  -6   6   2      586.06      685.56     48.36 o
  -5   6   2     1077.06     1126.45     77.25 o
  -4   6   2      577.25      663.40     42.10 o
  -3   6   2      226.21      248.26     22.70 o
  -2   6   2       74.75       85.09     13.06 o
  -1   6   2        7.16       15.38      4.84 o
   0   6   2        0.05        8.80      8.86 o
   1   6   2      553.63      719.55    105.61 o
   2   6   2      170.65      188.79     31.57 o
   3   6   2      161.56      148.43     27.71 o
   4   6   2        2.91        6.54      7.50 o
   5   6   2        0.39       10.32     11.67 o
   6   6   2       20.41       19.39      6.32 o
   7   6   2       85.51       90.20     15.02 o
   8   6   2      213.59      226.94     25.57 o
   9   6   2        1.28        8.66      7.84 o
  10   6   2      439.13      426.80     48.59 o
  11   6   2       49.45       41.32     17.83 o
  12   6   2      417.36      485.89     71.09 o
  13   6   2      394.67      406.83     59.30 o
  14   6   2      266.28      274.50     44.34 o
  15   6   2     1201.37     1262.96    152.92 o
  16   6   2      173.96      192.71     36.39 o
  17   6   2      170.43      188.16     39.17 o
  18   6   2        5.18        0.03     14.08 o
  19   6   2      150.61      157.99     38.97 o
  20   6   2       15.26       22.99     14.79 o
  21   6   2      286.32      256.41     54.72 o
 -22   7   2       16.98        8.77     19.66 o
 -21   7   2       21.02       68.67     39.54 o
 -20   7   2       15.06        8.73     16.36 o
 -19   7   2      422.23      376.27     83.12 o
 -18   7   2      638.51      643.02    156.78 o
 -17   7   2      220.39      216.53     63.41 o
 -16   7   2      430.09      500.88     91.32 o
 -15   7   2        7.10      -17.61     23.53 o
 -14   7   2      193.37      163.32     49.05 o
 -13   7   2       89.74      103.77     37.74 o
 -12   7   2        5.51        5.26      2.33 o
 -11   7   2      395.65      368.12     70.24 o
 -10   7   2      176.83      173.54     33.37 o
  -9   7   2     1539.99     1748.43    335.09 o
  -8   7   2     2515.57     2449.02    228.38 o
  -7   7   2       25.15       32.33     17.79 o
  -6   7   2     1171.51     1337.94    124.19 o
  -5   7   2        7.16       14.69      8.18 o
  -4   7   2      247.83      317.45     35.39 o
  -3   7   2      888.55     1084.24    100.75 o
  -2   7   2       64.29       78.51     19.28 o
  -1   7   2     1032.65     1139.15    149.00 o
   0   7   2      982.71     1123.63    203.92 o
   1   7   2     3052.88     3411.95    553.65 o
   2   7   2       77.01      131.96     28.03 o
   3   7   2     2937.66     3261.88    383.39 o
   4   7   2      358.49      411.94     42.81 o
   5   7   2     1303.46     1394.63    173.72 o
   6   7   2        1.66        8.70      6.99 o
   7   7   2      283.73      304.08     40.71 o
   8   7   2     1020.53      988.55     57.95 o
   9   7   2       71.90       69.30     14.00 o
  10   7   2     1164.91     1412.26    179.81 o
  11   7   2       63.16       57.71     19.79 o
  12   7   2      777.97      936.56    138.95 o
  13   7   2      125.71      115.72     28.38 o
  14   7   2       61.43       68.49     25.10 o
  15   7   2        2.31       -3.70      9.57 o
  16   7   2       18.06       38.35     19.94 o
  17   7   2       16.00       45.39     32.29 o
  18   7   2        6.18       12.08     19.39 o
  19   7   2       12.89       17.93     15.55 o
  20   7   2        5.57       11.57     12.83 o
 -20   8   2       19.52       70.72     43.82 o
 -19   8   2      409.11      404.88     89.75 o
 -18   8   2      136.76      140.67     50.30 o
 -17   8   2      189.28      204.53     62.78 o
 -16   8   2      319.08      362.73     83.46 o
 -15   8   2       57.09       82.79     41.01 o
 -14   8   2       15.59       23.91     17.11 o
 -13   8   2       24.67       41.76     20.52 o
 -12   8   2      174.03      133.50     31.86 o
 -11   8   2      149.08      145.50     31.25 o
 -10   8   2      247.15      257.32     41.03 o
  -9   8   2       89.31      101.69     23.41 o
  -8   8   2     1278.36     1203.60     84.14 o
  -7   8   2     2162.61     2203.86    134.76 o
  -6   8   2      971.39      917.01     94.07 o
  -5   8   2     2052.97     2102.02    158.06 o
  -4   8   2       97.75      111.91     28.49 o
  -3   8   2      517.71      575.62     62.99 o
  -2   8   2        9.58        0.08      7.76 o
  -1   8   2        8.15        7.26     14.53 o
   0   8   2     3050.45     3511.67    484.23 o
   1   8   2      206.49      263.39     43.18 o
   2   8   2     3068.39     3267.47    482.26 o
   3   8   2      645.86      747.16    146.53 o
   4   8   2      924.90      995.53     91.06 o
   5   8   2       54.94       60.08     17.49 o
   6   8   2      170.64      171.50     26.43 o
   7   8   2       99.55       92.14     18.11 o
   8   8   2      102.80      101.35     22.12 o
   9   8   2      126.47      168.98     33.32 o
  10   8   2       38.15       56.67     21.55 o
  11   8   2      207.05      243.51     43.84 o
  12   8   2       74.11       60.34     23.02 o
  13   8   2      745.44      883.20    112.12 o
  14   8   2       69.19       63.42     23.61 o
  15   8   2       37.54       33.14     14.72 o
  16   8   2       28.22       45.46     19.68 o
  17   8   2       10.73        4.58     10.93 o
  18   8   2       36.95       34.36     19.13 o
 -17   9   2       55.88       82.00     44.41 o
 -16   9   2       90.56      148.01     56.43 o
 -15   9   2        4.04       44.32     38.76 o
 -14   9   2      307.95      245.51     65.80 o
 -13   9   2       12.77        6.00     16.23 o
 -12   9   2      239.40      255.66     54.95 o
 -11   9   2       29.40       36.26     14.77 o
 -10   9   2      411.70      371.28     64.31 o
  -9   9   2        0.94       -2.10     19.27 o
  -8   9   2       43.14       28.83     18.05 o
  -7   9   2       32.11       32.03     15.93 o
  -6   9   2        7.37        0.22      9.64 o
  -5   9   2      281.68      296.18     48.71 o
  -4   9   2      170.46      185.38     38.50 o
  -3   9   2      387.07      356.14     59.96 o
  -2   9   2       24.62       33.79     25.96 o
  -1   9   2      293.29      328.75     70.54 o
   0   9   2        9.56       13.86     21.43 o
   1   9   2      146.17      145.85     46.62 o
   2   9   2        6.10        6.17      7.99 o
   3   9   2       27.66       21.14     12.14 o
   4   9   2      220.87      254.59     34.08 o
   5   9   2       83.77       82.58     21.56 o
   6   9   2       99.75      112.57     27.04 o
   7   9   2       15.22       42.60     22.90 o
   8   9   2       31.32       45.95     20.53 o
   9   9   2       32.19       58.77     19.65 o
  10   9   2       20.99       23.72     13.48 o
  11   9   2      391.56      319.28     60.24 o
  12   9   2       62.81       63.05     25.58 o
  13   9   2      173.34      162.46     37.93 o
  14   9   2      295.76      310.06     53.63 o
  15   9   2        0.33       15.52     19.44 o
 -14  10   2       46.17       24.34     21.90 o
 -13  10   2      852.86      838.85    127.74 o
 -12  10   2       17.34       34.61     29.89 o
 -11  10   2      394.58      407.57     72.43 o
 -10  10   2        7.32       23.71      9.47 o
  -9  10   2        1.44       -7.32      6.75 o
  -8  10   2        8.05        2.74     13.41 o
  -7  10   2      130.72      124.72     31.31 o
  -6  10   2      150.85      169.92     38.37 o
  -5  10   2       96.09       95.44     29.95 o
  -4  10   2     1220.92     1061.44    129.88 o
  -3  10   2      103.64      159.61     44.02 o
  -2  10   2      167.25      138.23     46.02 o
  -1  10   2      172.70      157.73     51.65 o
   0  10   2       25.53       27.39     18.39 o
   1  10   2      394.41      391.02     58.61 o
   2  10   2       17.29       22.29     10.47 o
   3  10   2        5.71       11.12      8.73 o
   4  10   2       19.33       16.82      9.71 o
   5  10   2       12.25       26.08     12.14 o
   6  10   2      321.05      384.65     61.19 o
   7  10   2       59.25       60.43     25.29 o
   8  10   2      459.43      540.22     83.38 o
   9  10   2      125.27      123.74     36.40 o
  10  10   2      203.57      247.58     54.06 o
  11  10   2       48.12       42.44     18.11 o
  12  10   2       37.82       81.04     26.34 o
  -8  11   2       57.05       60.33     22.58 o
  -7  11   2      288.14      233.22     63.80 o
  -6  11   2       74.28       81.91     26.65 o
  -5  11   2      195.77      195.31     58.84 o
  -4  11   2      228.43      205.62     54.03 o
  -3  11   2      208.29      235.71     47.00 o
  -2  11   2      188.68      165.67     41.87 o
  -1  11   2      587.07      622.82     77.49 o
   0  11   2      181.52      186.70     43.31 o
   1  11   2      373.79      325.32     55.46 o
   2  11   2       98.76       94.69     31.82 o
   3  11   2      173.06      177.86     42.59 o
   4  11   2      160.77      172.40     50.07 o
   5  11   2      155.73      111.72     44.13 o
   6  11   2      380.35      331.24     76.83 o
 -27   1   3       14.46       15.26     16.78 o
 -26   1   3       41.29       65.46     26.89 o
 -25   1   3        4.62        8.67     15.75 o
 -24   1   3        0.34       -7.65     13.41 o
 -23   1   3      200.10      222.92     40.07 o
 -22   1   3       32.26       94.25     27.54 o
 -21   1   3       96.36      108.03     27.66 o
 -20   1   3      731.98      835.81     72.82 o
 -19   1   3      101.88      105.58     24.74 o
 -18   1   3       11.98        3.75      7.28 o
 -17   1   3        1.78        9.53      9.03 o
 -16   1   3        3.14        7.87      6.33 o
 -15   1   3       40.40       24.77     19.52 o
 -14   1   3      212.73      222.24     33.35 o
 -13   1   3     4375.07     4576.61    176.95 o
 -12   1   3      330.64      295.38     33.75 o
 -11   1   3       36.64       28.87     10.90 o
 -10   1   3     2324.82     2321.91    167.74 o
  -9   1   3      385.70      380.97     33.47 o
  -8   1   3      484.03      477.21     30.88 o
  -7   1   3     1618.11     1547.16     66.38 o
  -6   1   3     1758.80     1785.37     57.49 o
  -5   1   3      612.28      549.07     24.20 o
  -4   1   3     2121.69     2026.59     49.45 o
  -3   1   3     5721.03     5380.24     91.35 o
  -2   1   3      512.40      487.52     23.76 o
  -1   1   3       88.36       77.64     11.83 o
   0   1   3      200.40      185.46     17.58 o
   1   1   3       42.69       40.58      9.30 o
   2   1   3     5599.45     5599.61    127.96 o
   3   1   3       10.20       14.07      7.42 o
   4   1   3    10910.29    10710.93    473.13 o
   5   1   3     2452.59     2392.77    138.92 o
   6   1   3     2862.12     2784.36     78.38 o
   7   1   3     6458.35     6488.34    171.96 o
   8   1   3     1064.73     1109.56     34.67 o
   9   1   3     1102.01     1130.51     47.47 o
  10   1   3       22.96       28.20      8.52 o
  11   1   3     2464.58     2628.28     82.13 o
  12   1   3      381.12      401.39     33.52 o
  13   1   3     2404.49     2523.38     88.42 o
  14   1   3       76.22       78.28     16.26 o
  15   1   3     2404.78     2435.77     93.21 o
  16   1   3      567.41      597.38     56.47 o
  17   1   3       11.89        3.75     12.40 o
  18   1   3     1419.21     1359.71    112.25 o
  19   1   3       11.40       24.15     18.03 o
  20   1   3      777.79      854.20    128.19 o
  21   1   3      188.74      197.72     63.75 o
  22   1   3      137.13       79.06     38.30 o
  23   1   3        4.86        9.93     33.38 o
  24   1   3      118.25      153.89     56.28 o
 -27   2   3       58.01       62.59     27.02 o
 -26   2   3        7.11       15.61      9.43 o
 -25   2   3      280.97      339.14     65.33 o
 -24   2   3       18.13       28.41     22.48 o
 -23   2   3        0.83       16.28     27.39 o
 -22   2   3        1.11        1.39     18.43 o
 -21   2   3       71.96       79.71     26.17 o
 -20   2   3       51.17       68.16     18.24 o
 -19   2   3       38.96       38.47     16.10 o
 -18   2   3     1122.63     1103.78     83.00 o
 -17   2   3      287.78      285.36     40.47 o
 -16   2   3       75.95       66.17     19.71 o
 -15   2   3      103.15      137.92     26.61 o
 -14   2   3       16.20       17.68      8.09 o
 -13   2   3        8.21       12.48      5.33 o
 -12   2   3       46.96       50.39     12.53 o
 -11   2   3       20.22       25.30      6.65 o
 -10   2   3      204.54      215.87     20.59 o
  -9   2   3      114.48      142.49     12.58 o
  -8   2   3      299.82      277.24     19.55 o
  -7   2   3     2737.10     2424.64    119.08 o
  -6   2   3     1534.71     1463.54     50.85 o
  -5   2   3      446.32      464.00     24.06 o
  -4   2   3       20.57       20.64      4.63 o
  -3   2   3     4674.58     4614.53     91.12 o
  -2   2   3      865.48      881.25     30.67 o
  -1   2   3        3.08        7.08      3.32 o
   0   2   3      669.83      673.76     29.10 o
   1   2   3     1513.01     1538.69     72.90 o
   2   2   3     3996.43     3889.84    176.18 o
   3   2   3     1130.07     1046.04     86.59 o
   4   2   3       14.20       12.27      6.39 o
   5   2   3       34.51       23.16     11.83 o
   6   2   3      704.63      819.02     51.71 o
   7   2   3     1404.84     1356.44     69.55 o
   8   2   3      165.15      169.92     12.82 o
   9   2   3     1537.56     1653.17     56.89 o
  10   2   3      297.12      277.11     26.73 o
  11   2   3        0.87       10.32      4.72 o
  12   2   3      968.64      969.14     54.65 o
  13   2   3       82.76       67.76     15.60 o
  14   2   3      414.20      432.81     39.86 o
  15   2   3      887.93      901.44     59.26 o
  16   2   3       24.49       15.91      9.52 o
  17   2   3      187.44      184.37     33.64 o
  18   2   3      100.22       86.24     30.18 o
  19   2   3      860.83      836.86    129.98 o
  20   2   3      224.16      232.75     67.44 o
  21   2   3      426.17      457.53     94.26 o
  22   2   3       23.49       15.60     28.79 o
  23   2   3       95.71       66.34     41.09 o
  24   2   3       78.99       91.23     44.65 o
 -26   3   3        9.09       14.61      7.22 o
 -25   3   3        4.16       -4.55     13.26 o
 -24   3   3       79.43       81.23     43.19 o
 -23   3   3      128.18      123.76     47.68 o
 -22   3   3      303.58      366.29     78.34 o
 -21   3   3      588.12      554.09     74.58 o
 -20   3   3      205.12      213.50     53.44 o
 -19   3   3       17.83       19.39     15.21 o
 -18   3   3      118.52      180.96     51.38 o
 -17   3   3      491.78      502.65     54.35 o
 -16   3   3      149.15      162.05     22.39 o
 -15   3   3     3291.04     3285.31     98.88 o
 -14   3   3       37.01       37.32      9.63 o
 -13   3   3     2928.36     2888.37     86.99 o
 -12   3   3      751.62      744.76     34.74 o
 -11   3   3     3611.56     3325.37    116.21 o
 -10   3   3     1936.96     1952.09     63.75 o
  -9   3   3        3.55        6.34      4.91 o
  -8   3   3     2657.25     2694.83    100.27 o
  -7   3   3     1460.70     1502.60     76.27 o
  -6   3   3     1739.02     1835.97     96.60 o
  -5   3   3      636.41      644.13     40.34 o
  -4   3   3     1728.14     1372.01     81.53 o
  -3   3   3     1158.82     1121.06     44.15 o
  -2   3   3     2287.75     2194.70     87.66 o
  -1   3   3        0.93        4.34      1.54 o
   0   3   3      351.50      361.59     21.23 o
   1   3   3     1323.62     1347.25     42.79 o
   2   3   3     1027.70     1148.08     48.46 o
   3   3   3     1347.13     1290.93     69.29 o
   4   3   3       70.05       78.64     12.89 o
   5   3   3     1476.11     1501.13     57.46 o
   6   3   3     1566.57     1602.53     66.53 o
   7   3   3      968.10      943.25     53.20 o
   8   3   3        6.94        6.60      5.54 o
   9   3   3        5.84        7.16      3.91 o
  10   3   3      120.17      117.98     21.01 o
  11   3   3        5.18        4.61     10.23 o
  12   3   3      229.98      222.47     28.05 o
  13   3   3      619.98      589.85     46.83 o
  14   3   3       20.01       25.41      8.81 o
  15   3   3      194.83      184.34     33.02 o
  16   3   3      191.50      184.36     34.50 o
  17   3   3       85.40      111.61     27.29 o
  18   3   3        4.30        9.20     10.26 o
  19   3   3      109.89       47.39     36.57 o
  20   3   3      471.53      434.03     67.45 o
  21   3   3      224.56      210.35     63.15 o
  22   3   3       99.96       41.58     30.77 o
  23   3   3      136.80      127.75     51.39 o
 -25   4   3       18.55       61.00     37.10 o
 -24   4   3      612.43      615.95    111.37 o
 -23   4   3       78.49       43.80     28.60 o
 -22   4   3      218.10      221.67     49.87 o
 -21   4   3      734.45      728.24    144.81 o
 -20   4   3       13.46        9.10     12.49 o
 -19   4   3       79.30       86.96     38.32 o
 -18   4   3       35.15       33.33     29.10 o
 -17   4   3        1.66       15.70     26.47 o
 -16   4   3      547.17      522.45    107.59 o
 -15   4   3     3269.64     2643.63    235.11 o
 -14   4   3      931.55      777.56    122.30 o
 -13   4   3       15.30       18.71      6.65 o
 -12   4   3     1635.73     1649.11    162.69 o
 -11   4   3        1.29       13.03      7.38 o
 -10   4   3     2772.10     2647.86    220.35 o
  -9   4   3      137.00      145.90     35.19 o
  -8   4   3      403.55      382.39     42.42 o
  -7   4   3       90.00       72.68     15.88 o
  -6   4   3       60.44       58.59     29.84 o
  -5   4   3     1434.14     1262.71     77.45 o
  -4   4   3     2523.97     2669.16    100.47 o
  -3   4   3      984.85      934.85     50.13 o
  -2   4   3     2413.59     2248.81    146.73 o
  -1   4   3     1625.50     1310.93     64.63 o
   0   4   3       47.49       32.62      6.98 o
   1   4   3       96.89      104.88     13.49 o
   2   4   3     4154.52     3977.36    117.11 o
   3   4   3       91.96      118.71     21.64 o
   4   4   3       14.41       18.32      7.79 o
   5   4   3      828.22      821.31     57.62 o
   6   4   3      396.20      364.28     29.96 o
   7   4   3     2458.55     2399.91    103.73 o
   8   4   3     1914.89     1903.45    107.41 o
   9   4   3     4084.53     3922.73    186.94 o
  10   4   3       14.35       16.74      3.63 o
  11   4   3     1404.45     1320.32     80.73 o
  12   4   3      370.89      328.89     48.36 o
  13   4   3     1653.44     1507.54    150.36 o
  14   4   3      668.60      666.64     73.56 o
  15   4   3      679.54      668.68     70.48 o
  16   4   3      754.57      773.60     74.84 o
  17   4   3      150.28      182.69     38.46 o
  18   4   3      954.78     1017.58     89.54 o
  19   4   3      127.77      131.89     33.21 o
  20   4   3      447.33      426.21     70.07 o
  21   4   3       52.08       67.79     26.94 o
  22   4   3       39.21        6.73     37.04 o
 -24   5   3        5.57       13.30     13.19 o
 -23   5   3       57.97       33.66     25.28 o
 -22   5   3        0.96      -12.93     23.71 o
 -21   5   3       17.82       24.55     25.07 o
 -20   5   3        0.03       31.11     35.10 o
 -19   5   3      233.97      212.23     58.61 o
 -18   5   3      505.04      516.06    125.60 o
 -17   5   3        5.63       36.97     18.81 o
 -16   5   3        0.03       17.44     22.20 o
 -15   5   3      312.18      299.11     83.12 o
 -14   5   3      560.55      477.41    101.86 o
 -13   5   3       62.15       59.06     38.13 o
 -12   5   3      176.92      173.72     43.00 o
 -11   5   3      293.40      285.25     76.78 o
 -10   5   3       79.43       92.97     47.14 o
  -9   5   3       93.16      109.42     28.23 o
  -8   5   3        0.81        2.69      6.32 o
  -7   5   3      751.19      728.17    124.54 o
  -6   5   3        0.29       28.64     39.45 o
  -5   5   3      530.34      502.20     41.76 o
  -4   5   3      244.29      269.08     21.52 o
  -3   5   3      290.18      232.23     21.67 o
  -2   5   3      706.32      649.33     82.68 o
  -1   5   3      520.13      514.86     35.87 o
   0   5   3     4425.21     4444.36    218.50 o
   1   5   3      123.47      110.97     25.72 o
   2   5   3     1867.21     1815.89    128.60 o
   3   5   3      921.09      931.29     50.07 o
   4   5   3      301.04      335.50     41.08 o
   5   5   3       52.52       39.64     16.39 o
   6   5   3     1897.15     1883.80    210.38 o
   7   5   3      391.34      374.49     42.27 o
   8   5   3      594.38      669.33     60.66 o
   9   5   3      780.44      783.87     86.57 o
  10   5   3     1007.73      925.12     69.29 o
  11   5   3     1804.50     1882.62    157.11 o
  12   5   3      686.18      657.17     59.92 o
  13   5   3      941.73      921.87     87.84 o
  14   5   3     1239.95     1034.79     95.01 o
  15   5   3      582.30      505.09     68.34 o
  16   5   3       40.13       69.25     28.26 o
  17   5   3     1007.49     1003.98     92.20 o
  18   5   3      219.23      229.21     44.43 o
  19   5   3      161.86      149.27     33.12 o
  20   5   3       81.33       73.60     30.53 o
  21   5   3       82.71       77.63     27.49 o
 -23   6   3       28.38       48.35     30.16 o
 -22   6   3        6.32       15.40     24.26 o
 -21   6   3        2.01       -4.54     11.29 o
 -20   6   3      184.92      211.17     88.35 o
 -19   6   3       10.94       20.42     17.72 o
 -18   6   3      677.72      697.45    153.40 o
 -17   6   3      382.80      406.21    112.44 o
 -16   6   3      750.10      692.32    138.84 o
 -15   6   3      177.08      214.19     76.62 o
 -14   6   3       16.68       15.71     18.19 o
 -13   6   3      251.02      299.93     85.23 o
 -12   6   3      241.81      241.95     54.45 o
 -11   6   3       82.07       82.77     25.69 o
 -10   6   3        3.03       12.04     12.86 o
  -9   6   3      868.54      855.53     78.51 o
  -8   6   3       60.80       57.39     21.71 o
  -7   6   3     1722.59     1643.99    105.98 o
  -6   6   3      125.56      130.65     13.71 o
  -5   6   3      602.01      609.03     42.82 o
  -4   6   3        1.07        3.29      6.25 o
  -3   6   3      270.61      281.87     33.33 o
  -2   6   3      143.80      140.98     18.33 o
  -1   6   3      382.35      406.20     45.71 o
   0   6   3     1251.65     1308.56    138.90 o
   1   6   3       53.05       46.50     11.99 o
   2   6   3      522.86      562.91     54.79 o
   3   6   3     1727.05     1793.11    198.67 o
   4   6   3       58.17       56.14     20.11 o
   5   6   3      766.07      855.20    107.24 o
   6   6   3       63.67       61.58     17.31 o
   7   6   3        3.71        9.00      7.61 o
   8   6   3        1.03        7.49      5.77 o
   9   6   3      107.05      101.64     23.00 o
  10   6   3       75.39       79.96     21.65 o
  11   6   3      199.81      206.81     40.77 o
  12   6   3     1747.10     1675.39    116.54 o
  13   6   3      329.46      311.00     55.58 o
  14   6   3       61.23       18.95     22.39 o
  15   6   3      311.70      282.51     52.43 o
  16   6   3        6.77       19.37     19.70 o
  17   6   3      557.18      500.45     72.69 o
  18   6   3       38.40       40.29     19.54 o
  19   6   3       66.73       69.39     22.69 o
  20   6   3       76.02       52.70     20.15 o
 -21   7   3       28.85       29.75     28.77 o
 -20   7   3       32.49       67.04     54.49 o
 -19   7   3      150.32      139.35     53.82 o
 -18   7   3      156.35      216.51     89.80 o
 -17   7   3      325.32      322.07     75.16 o
 -16   7   3      151.16      165.13     52.24 o
 -15   7   3      841.05      744.33    106.46 o
 -14   7   3       12.44        4.77     21.21 o
 -13   7   3      318.23      355.45     57.91 o
 -12   7   3      677.31      620.04     72.50 o
 -11   7   3      127.93      135.41     33.58 o
 -10   7   3     1728.93     1681.59    118.18 o
  -9   7   3     1136.10     1128.64     95.16 o
  -8   7   3      244.22      221.65     40.86 o
  -7   7   3      414.32      399.94     46.97 o
  -6   7   3      482.79      448.94     50.72 o
  -5   7   3       27.79       13.40     15.96 o
  -4   7   3        8.60        7.27     10.10 o
  -3   7   3       24.53       25.91      9.50 o
  -2   7   3       20.42       20.78     10.94 o
  -1   7   3       66.33       64.35     18.30 o
   0   7   3        4.07        5.72      9.06 o
   1   7   3      259.10      315.15     39.46 o
   2   7   3      249.67      272.97     50.43 o
   3   7   3       19.34       13.98     12.13 o
   4   7   3      907.75      982.03    142.14 o
   5   7   3        8.55       22.86     13.37 o
   6   7   3       40.79       49.29     15.42 o
   7   7   3      350.72      374.90     38.73 o
   8   7   3      271.42      318.05     41.16 o
   9   7   3        2.75       10.17      6.37 o
  10   7   3       43.09       37.43     15.03 o
  11   7   3        2.20      -12.75      6.60 o
  12   7   3      119.08      127.14     32.37 o
  13   7   3       62.17      105.92     35.52 o
  14   7   3       13.01        9.26     12.88 o
  15   7   3       23.18       49.89     33.94 o
  16   7   3      145.27      177.12     52.34 o
  17   7   3       81.76       98.18     35.54 o
  18   7   3       21.32       11.06     13.11 o
 -19   8   3       10.95       24.92     24.62 o
 -18   8   3       13.87       29.95     28.90 o
 -17   8   3      300.06      219.65     64.28 o
 -16   8   3      359.70      340.53     61.81 o
 -15   8   3       63.18       49.45     24.45 o
 -14   8   3        0.09       -4.49     12.75 o
 -13   8   3       58.27       55.31     21.11 o
 -12   8   3        1.36       -0.43      6.18 o
 -11   8   3      162.65      117.84     33.44 o
 -10   8   3        8.84       24.57     16.13 o
  -9   8   3      164.84      145.17     35.51 o
  -8   8   3       65.52       96.51     29.51 o
  -7   8   3      168.83      147.06     30.89 o
  -6   8   3       36.50       33.46     13.60 o
  -5   8   3        3.36        7.53     11.52 o
  -4   8   3      165.75      171.24     57.68 o
  -3   8   3       19.32       15.10     12.37 o
  -2   8   3      259.74      289.76     45.09 o
  -1   8   3      118.98      174.93     34.78 o
   0   8   3      742.13      960.99    210.11 o
   1   8   3      459.32      626.40    117.73 o
   2   8   3        1.05        3.44     14.37 o
   3   8   3      176.78      170.52     32.70 o
   4   8   3        4.55        4.90      8.03 o
   5   8   3       20.05       30.74     15.00 o
   6   8   3       58.55       84.40     22.36 o
   7   8   3      100.41      127.66     26.75 o
   8   8   3       86.85      112.07     31.97 o
   9   8   3      231.71      234.57     50.39 o
  10   8   3       17.27       25.18     18.04 o
  11   8   3      194.98      228.98     41.97 o
  12   8   3       39.85       20.75     13.32 o
  13   8   3       52.07       33.82     16.41 o
  14   8   3       52.67       76.22     31.70 o
  15   8   3       16.61        6.56     16.57 o
  16   8   3      316.07      249.27     55.49 o
 -16   9   3      212.98      217.15     64.14 o
 -15   9   3       39.23       10.32     16.75 o
 -14   9   3      156.10      141.56     49.08 o
 -13   9   3       23.72       90.91     42.87 o
 -12   9   3      203.17      167.54     54.08 o
 -11   9   3       16.94       12.29     15.97 o
 -10   9   3      897.90      745.25    108.63 o
  -9   9   3      195.74      164.11     40.36 o
  -8   9   3       69.30       69.78     22.76 o
  -7   9   3      272.93      146.39     38.15 o
  -6   9   3       36.81       35.51     19.21 o
  -5   9   3       39.90       33.89     15.08 o
  -4   9   3        3.15        9.31     13.35 o
  -3   9   3       19.46       12.77     11.94 o
  -2   9   3      336.88      335.45     52.49 o
  -1   9   3      199.95      251.55     62.70 o
   0   9   3       14.61       -2.85      4.96 o
   1   9   3       77.92       79.19     33.20 o
   2   9   3      316.15      285.20     52.36 o
   3   9   3      639.48      672.66     89.31 o
   4   9   3      315.63      349.00     64.50 o
   5   9   3       78.14      107.21     33.67 o
   6   9   3        1.57        7.21     11.96 o
   7   9   3      152.67      154.41     39.95 o
   8   9   3      715.91      727.43    166.62 o
   9   9   3       10.81       15.31     21.50 o
  10   9   3      230.93      178.81     53.44 o
  11   9   3        8.76       18.37     14.99 o
  12   9   3       16.75       16.28     13.17 o
  13   9   3       19.41       13.63     13.15 o
 -12  10   3        1.36       30.11     27.16 o
 -11  10   3      223.00      180.57     70.93 o
 -10  10   3        6.06       21.89     25.63 o
  -9  10   3      182.49      164.49     52.20 o
  -8  10   3        5.29       -3.80     24.77 o
  -7  10   3        0.04       -5.68     11.64 o
  -6  10   3       25.38       15.39     12.08 o
  -5  10   3       20.98       29.28     18.28 o
  -4  10   3      350.58      339.77     59.06 o
  -3  10   3      109.05       91.23     63.53 o
  -2  10   3       81.67       69.52     39.81 o
  -1  10   3      258.42      260.35     72.19 o
   0  10   3        0.04       15.87     18.53 o
   1  10   3       13.58       26.73     14.35 o
   2  10   3       13.68       18.18      9.34 o
   3  10   3        3.61       -4.82     10.86 o
   4  10   3        4.42       -4.38     13.44 o
   5  10   3       70.13      109.14     45.41 o
   6  10   3       92.68       78.16     34.17 o
   7  10   3      229.96      210.78     62.22 o
   8  10   3      184.52      173.99     80.26 o
   9  10   3       56.87       29.41     22.26 o
  -5  11   3        5.98       -1.94     16.03 o
  -4  11   3        4.16       -6.96     23.45 o
  -3  11   3       19.31       12.16     19.56 o
  -2  11   3      330.09      388.19     77.37 o
  -1  11   3      219.46      238.56     61.85 o
   0  11   3       81.75       75.21     27.74 o
   1  11   3      123.31       97.62     29.60 o
   2  11   3       50.55       78.60     34.73 o
 -26   0   4      304.78      379.89    125.36 o
 -25   0   4      112.94      106.71     64.09 o
 -24   0   4      133.15       95.79     69.55 o
 -23   0   4      487.31      467.63     83.35 o
 -22   0   4       61.61       73.21     28.83 o
 -21   0   4      418.99      525.90     84.88 o
 -20   0   4       26.93       54.54     28.27 o
 -19   0   4      386.81      401.66     67.48 o
 -18   0   4       13.42        5.38      5.92 o
 -17   0   4     1035.04      951.73    142.99 o
 -16   0   4     1584.99     1402.39    115.22 o
 -15   0   4     1884.90     1754.52    155.69 o
 -14   0   4      789.16      711.90     76.73 o
 -10   0   4      296.21      274.10     54.84 o
  -7   0   4     4565.28     3966.78    198.52 o
  -6   0   4     2450.35     2136.57    171.72 o
  -5   0   4     1898.80     1622.19     95.53 o
  -4   0   4     2724.73     2328.74    148.74 o
  -3   0   4     1384.27     1276.50    114.72 o
  -2   0   4        2.22       -2.42      5.71 o
  -1   0   4     1257.44     1130.33     77.46 o
   0   0   4     4578.51     4341.33    225.79 o
   1   0   4     1841.96     1646.14    146.63 o
   2   0   4    11558.59    10675.03    397.03 o
   3   0   4      362.01      275.23     28.49 o
   4   0   4      533.92      424.46     37.26 o
   5   0   4     5847.78     5089.65    314.94 o
   6   0   4     1845.67     1741.56    176.55 o
   7   0   4      466.64      404.78     89.59 o
   8   0   4        3.80       12.48     17.89 o
   9   0   4        7.62       10.63     37.79 o
  10   0   4       27.59       20.23      5.94 o
  11   0   4     1047.24     1134.03     79.29 o
  12   0   4      803.47      809.44     70.83 o
  13   0   4      801.03      910.24    163.06 o
  14   0   4      476.73      345.63    104.27 o
  15   0   4     1243.15     1137.80    193.78 o
  16   0   4      205.77      201.81     82.92 o
  17   0   4      536.02      514.18    138.80 o
  18   0   4      224.63      219.24     92.32 o
  19   0   4        0.34        7.30     28.83 o
  20   0   4      393.71      413.34    133.82 o
  21   0   4      803.59      686.54    173.46 o
  22   0   4       23.40       54.71     50.30 o
 -26   1   4        4.96        6.65     15.83 o
 -25   1   4      178.57      256.82     53.27 o
 -24   1   4       11.68       19.00     20.39 o
 -23   1   4       48.22       65.85     29.53 o
 -22   1   4       75.21       64.55     24.81 o
 -21   1   4        2.98        2.76      7.65 o
 -20   1   4       12.46       36.80     12.54 o
 -19   1   4       71.28       68.80     18.27 o
 -18   1   4      188.25      211.97     37.03 o
 -17   1   4       86.44       93.19     25.61 o
 -16   1   4     1878.09     2072.67    134.60 o
 -15   1   4       26.67       22.79     10.23 o
 -14   1   4       28.96       13.37      9.37 o
 -13   1   4      745.11      728.36     81.69 o
 -12   1   4       15.32        7.15      6.94 o
 -11   1   4       41.49       32.96      9.74 o
 -10   1   4      847.53      737.37     88.27 o
  -9   1   4      669.30      644.82     43.00 o
  -8   1   4      664.03      622.37     42.11 o
  -7   1   4     1505.68     1400.21     50.29 o
  -6   1   4      531.79      466.29     31.38 o
  -5   1   4      419.47      380.67     28.42 o
  -4   1   4     2327.03     2319.35     90.35 o
  -3   1   4     1031.58     1017.30     47.30 o
  -2   1   4       32.87       31.28      7.68 o
  -1   1   4      266.48      260.13     28.06 o
   0   1   4        5.42       -0.53      2.74 o
   1   1   4       96.57       96.41     16.00 o
   2   1   4      955.89      933.94     58.12 o
   3   1   4      806.66      707.65     49.83 o
   4   1   4      321.21      325.25     35.43 o
   5   1   4     1812.82     1775.91     82.13 o
   6   1   4        1.49        2.51      5.73 o
   7   1   4     2349.04     2298.44     88.86 o
   8   1   4      497.22      483.81     33.88 o
   9   1   4        3.21        5.83      7.90 o
  10   1   4      164.26      163.81     30.93 o
  11   1   4      164.52      167.32     31.60 o
  12   1   4      347.44      391.09     49.07 o
  13   1   4        3.13       10.42      9.95 o
  14   1   4      530.90      473.54     87.66 o
  15   1   4      287.90      253.67     66.05 o
  16   1   4       47.37       59.87     31.73 o
  17   1   4       20.95       27.62     20.97 o
  18   1   4       23.12       20.52     17.52 o
  19   1   4      148.34      125.40     48.93 o
  20   1   4      359.30      417.70     93.40 o
  21   1   4       14.92       58.21     32.00 o
  22   1   4       77.63       60.43     34.19 o
 -26   2   4        7.22        3.38      8.52 o
 -25   2   4      317.78      373.81     69.72 o
 -24   2   4        2.91       28.09     26.49 o
 -23   2   4      878.68      868.73    101.06 o
 -22   2   4       95.32      130.29     34.77 o
 -21   2   4     1557.92     1473.11    183.14 o
 -20   2   4       25.57       51.57     26.74 o
 -19   2   4      394.67      368.69     67.36 o
 -18   2   4       18.22       21.40     20.50 o
 -17   2   4      111.63      108.67     21.28 o
 -16   2   4      526.62      498.79     43.34 o
 -15   2   4      418.60      374.75     36.77 o
 -14   2   4      346.31      347.55     34.45 o
 -13   2   4       42.75       51.58     13.20 o
 -12   2   4     3832.78     3425.99    175.16 o
 -11   2   4     1860.92     1657.48     68.44 o
 -10   2   4     1535.95     1426.87     48.66 o
  -9   2   4      946.73      885.20     34.15 o
  -8   2   4     1110.96     1043.75     51.81 o
  -7   2   4      553.00      526.50     30.53 o
  -6   2   4       13.50       12.74      4.30 o
  -5   2   4     1048.12      951.27     38.02 o
  -4   2   4      211.21      241.24     19.60 o
  -3   2   4      319.33      335.92     21.27 o
  -2   2   4      510.45      518.86     36.97 o
  -1   2   4       13.71       15.56      5.73 o
   0   2   4       29.27       42.15     10.83 o
   1   2   4     2710.29     2566.88     82.10 o
   2   2   4        1.11        6.40      2.96 o
   3   2   4      613.89      586.72     68.82 o
   4   2   4      137.05      136.15     28.86 o
   5   2   4     1740.67     1787.72    105.40 o
   6   2   4       49.51       53.50     19.44 o
   7   2   4       17.29       18.11      4.11 o
   8   2   4      328.75      289.68     28.67 o
   9   2   4      281.74      289.45     37.56 o
  10   2   4     2964.17     2945.60    160.79 o
  11   2   4      200.47      188.20     30.87 o
  12   2   4      804.95      799.59     63.74 o
  13   2   4        4.47        8.99      8.29 o
  14   2   4      889.80      863.56     69.51 o
  15   2   4       30.14       46.53     21.19 o
  16   2   4       30.60       24.72     24.75 o
  17   2   4      245.11      309.13     76.06 o
  18   2   4      156.86      197.91     60.69 o
  19   2   4      316.56      346.64     82.98 o
  20   2   4        2.75       25.82     22.48 o
  21   2   4      609.56      557.26    110.20 o
  22   2   4       51.85       89.92     48.85 o
 -25   3   4       32.11       31.70     28.93 o
 -24   3   4       72.45       77.16     39.00 o
 -23   3   4        0.44        5.23     18.81 o
 -22   3   4        9.75       -0.34     22.73 o
 -21   3   4      351.35      327.17     69.30 o
 -20   3   4       35.71       55.87     33.54 o
 -19   3   4       38.98       42.35     25.36 o
 -18   3   4        0.03        1.01     10.30 o
 -17   3   4      548.22      539.93     81.74 o
 -16   3   4       20.86       14.77      9.73 o
 -15   3   4      209.05      203.20     32.68 o
 -14   3   4     1219.50     1152.82     82.00 o
 -13   3   4     1485.18     1367.81    103.07 o
 -12   3   4     1569.94     1554.13     93.33 o
 -11   3   4      188.00      216.18     23.67 o
 -10   3   4     4118.36     4194.81    151.57 o
  -9   3   4        4.75       11.32      7.71 o
  -8   3   4     1353.61     1102.27    177.48 o
  -7   3   4       77.52       59.16      8.74 o
  -6   3   4       14.59       16.89      3.81 o
  -5   3   4       33.96       42.53      6.69 o
  -4   3   4      676.71      675.86     30.14 o
  -3   3   4      703.76      603.64     28.59 o
  -2   3   4       55.85       69.17     13.18 o
  -1   3   4     3006.17     2924.10    100.73 o
   0   3   4      181.69      200.76     22.07 o
   1   3   4      374.59      365.51     26.95 o
   2   3   4      758.40      763.89     45.97 o
   3   3   4       11.75       19.98      9.99 o
   4   3   4      919.44      904.40     62.55 o
   5   3   4       71.66       65.97     16.72 o
   6   3   4      290.71      290.36     37.43 o
   7   3   4      104.59      128.69     26.82 o
   8   3   4      155.24      138.00     27.51 o
   9   3   4       13.97        9.22      8.57 o
  10   3   4      492.22      500.18     46.28 o
  11   3   4       40.75       43.63     13.22 o
  12   3   4      659.62      629.29     61.32 o
  13   3   4      302.15      285.49     42.47 o
  14   3   4       85.42      108.12     26.59 o
  15   3   4      441.62      436.52     53.94 o
  16   3   4        1.56       10.16     11.71 o
  17   3   4      142.67      150.60     53.73 o
  18   3   4       26.28       16.20     19.18 o
  19   3   4      216.25      146.80     84.30 o
  20   3   4       69.89       42.19     21.69 o
  21   3   4       92.91       65.30     36.65 o
 -24   4   4        3.59        0.42      7.13 o
 -23   4   4      115.71      154.52     50.21 o
 -22   4   4        0.92        2.82     16.98 o
 -21   4   4      221.22      210.82     58.18 o
 -20   4   4       40.82       55.21     29.40 o
 -19   4   4      144.52      132.25     44.85 o
 -18   4   4       92.75       99.43     38.64 o
 -17   4   4      149.05      133.32     41.34 o
 -16   4   4       92.27       98.99     36.09 o
 -15   4   4        0.11        0.42      4.08 o
 -14   4   4      155.82      124.41     37.11 o
 -13   4   4        0.57        3.33      6.26 o
 -12   4   4      640.49      674.11     57.28 o
 -11   4   4      263.47      289.17     34.18 o
 -10   4   4      222.31      242.87     32.25 o
  -9   4   4       50.02       50.92     19.94 o
  -8   4   4        8.44       10.68      8.89 o
  -7   4   4      491.23      501.00     44.90 o
  -6   4   4      247.03      254.84     31.41 o
  -5   4   4      828.53      855.67     56.63 o
  -4   4   4      171.03      141.00     16.23 o
  -3   4   4      746.70      688.42     49.89 o
  -2   4   4      597.21      511.86     42.13 o
  -1   4   4        5.23       -0.49      3.89 o
   0   4   4      684.84      674.87     43.76 o
   1   4   4      157.31      183.82     22.88 o
   2   4   4     2058.25     2076.99    100.36 o
   3   4   4     2664.63     2617.86    109.52 o
   4   4   4      661.93      654.42     44.72 o
   5   4   4     1223.37     1274.55     61.31 o
   6   4   4        3.05        2.23      7.87 o
   7   4   4      730.79      700.97     61.85 o
   8   4   4      103.81       84.97     22.06 o
   9   4   4      156.85      182.42     33.25 o
  10   4   4      469.84      472.00     46.76 o
  11   4   4      335.33      296.63     38.11 o
  12   4   4      104.93      119.58     24.56 o
  13   4   4        3.22        2.93     12.42 o
  14   4   4      231.27      258.05     42.96 o
  15   4   4       10.61       19.37     12.58 o
  16   4   4       15.81        6.72     14.93 o
  17   4   4        5.73       -2.03      9.82 o
  18   4   4        6.25        7.65     24.14 o
  19   4   4      137.05      127.54     57.72 o
  20   4   4       23.93       12.60     23.25 o
 -23   5   4        3.00       32.44     33.09 o
 -22   5   4       37.17       60.60     35.94 o
 -21   5   4       99.72      129.44     50.99 o
 -20   5   4        7.61       12.90     10.39 o
 -19   5   4      398.51      401.44     79.17 o
 -18   5   4        5.34       23.51     23.22 o
 -17   5   4      192.35      175.58     49.89 o
 -16   5   4        0.09       -8.13     18.93 o
 -15   5   4      264.21      265.24     58.03 o
 -14   5   4        7.41       -9.70     25.25 o
 -13   5   4      857.40      741.46    126.83 o
 -12   5   4     2022.72     2029.98    129.95 o
 -11   5   4       54.83       71.30     24.21 o
 -10   5   4     1057.75     1007.60     86.27 o
  -9   5   4       97.98      114.00     56.99 o
  -8   5   4     1952.84     1952.42     92.95 o
  -7   5   4      550.72      544.96     47.42 o
  -6   5   4       36.20       33.21     11.23 o
  -5   5   4       13.15       13.85      8.13 o
  -4   5   4      354.65      334.75     30.53 o
  -3   5   4     1117.84     1157.45     60.90 o
  -2   5   4       19.90       37.82     11.12 o
  -1   5   4     1807.01     1623.66    113.24 o
   0   5   4      234.65      250.91     28.65 o
   1   5   4      789.57      831.57     53.08 o
   2   5   4      151.16      145.14     32.47 o
   3   5   4       27.67       39.93     16.23 o
   4   5   4      266.63      262.57     38.14 o
   5   5   4      101.52      109.88     24.50 o
   6   5   4      121.93      138.72     28.65 o
   7   5   4       14.04       12.70      6.74 o
   8   5   4        6.93       16.86      9.58 o
   9   5   4      816.04      818.86     72.57 o
  10   5   4      598.58      615.92     63.48 o
  11   5   4       17.55       30.71      9.65 o
  12   5   4      398.49      360.27     44.09 o
  13   5   4       19.38        5.45      7.24 o
  14   5   4      123.80      138.77     34.44 o
  15   5   4      327.13      338.75     52.79 o
  16   5   4      117.18       90.03     25.57 o
  17   5   4      283.57      285.21     49.13 o
  18   5   4        1.52       16.85     22.45 o
  19   5   4       57.98       58.08     36.45 o
 -22   6   4      101.74      103.10     43.39 o
 -21   6   4        6.51       27.69     27.01 o
 -20   6   4       50.63       58.70     32.44 o
 -19   6   4       12.72       12.53     18.78 o
 -18   6   4      426.35      433.74     83.83 o
 -17   6   4        2.46        7.75     22.97 o
 -16   6   4        2.16       42.86     40.80 o
 -15   6   4      246.90      207.90     53.47 o
 -14   6   4      122.81       93.77     29.23 o
 -13   6   4        1.10       19.40     15.09 o
 -12   6   4       68.81       54.04     15.62 o
 -11   6   4      298.49      302.70     49.72 o
 -10   6   4        3.55       29.05     17.06 o
  -9   6   4      390.12      393.91     42.79 o
  -8   6   4      304.35      247.08     44.92 o
  -7   6   4      113.41       87.59     28.04 o
  -6   6   4      191.90      200.13     38.06 o
  -5   6   4       23.41       20.11     22.94 o
  -4   6   4      724.92      664.03    121.62 o
  -3   6   4      224.81      212.89     28.48 o
  -2   6   4     1299.93     1313.45     82.19 o
  -1   6   4      149.55      172.16     25.03 o
   0   6   4     1012.80     1059.96     63.86 o
   1   6   4      128.18      156.08     25.34 o
   2   6   4     4175.31     3922.45    211.82 o
   3   6   4     2472.51     2467.10    142.03 o
   4   6   4      125.17      128.37     27.37 o
   5   6   4     1442.76     1390.61    122.40 o
   6   6   4       49.39       44.70     19.42 o
   7   6   4     1625.49     1558.66    114.35 o
   8   6   4       16.55       22.99     19.22 o
   9   6   4      989.72     1020.65     85.58 o
  10   6   4      223.35      206.14     38.06 o
  11   6   4       20.70       25.29     14.80 o
  12   6   4       67.75       60.47     20.77 o
  13   6   4        5.46        6.40     11.06 o
  14   6   4        0.20       -3.36     11.76 o
  15   6   4        3.21       20.68     18.50 o
  16   6   4        1.16       -1.51     10.52 o
  17   6   4       25.98       37.26     17.53 o
  18   6   4       34.44       49.70     25.06 o
 -20   7   4       50.33       65.00     50.58 o
 -19   7   4      114.12      104.35     44.37 o
 -18   7   4      111.47      108.61     45.79 o
 -17   7   4       35.72       26.65     24.24 o
 -16   7   4     1106.64     1078.70    109.00 o
 -15   7   4        0.79        6.03     16.29 o
 -14   7   4      678.21      694.39     83.18 o
 -13   7   4      202.95      202.97     45.24 o
 -12   7   4      358.22      339.78     56.43 o
 -11   7   4        2.13        2.34     12.55 o
 -10   7   4      285.61      266.18     49.50 o
  -9   7   4      642.00      600.25     73.60 o
  -8   7   4       41.07       45.00     20.40 o
  -7   7   4     1058.00     1024.74     95.22 o
  -6   7   4       17.98       52.10     44.87 o
  -5   7   4      179.47      288.18     91.04 o
  -4   7   4      561.54      454.22     75.82 o
  -3   7   4       94.53      120.78     40.19 o
  -2   7   4       35.67       35.57     13.43 o
  -1   7   4        2.33       -6.22     14.11 o
   0   7   4      323.27      316.06     37.31 o
   1   7   4      515.39      469.67     64.81 o
   2   7   4      228.03      263.01     41.04 o
   3   7   4        1.07        8.62      3.58 o
   4   7   4      134.56      156.32     31.75 o
   5   7   4     1599.04     1546.31    131.79 o
   6   7   4       40.01       67.38     24.37 o
   7   7   4      382.53      401.50     54.17 o
   8   7   4       17.69       52.84     25.24 o
   9   7   4      254.57      228.71     47.34 o
  10   7   4       12.08       21.65     16.43 o
  11   7   4       43.06       43.53     21.49 o
  12   7   4      364.76      400.29     68.53 o
  13   7   4       98.76      121.55     42.51 o
  14   7   4      463.36      433.43     65.67 o
  15   7   4      106.45      128.12     35.22 o
  16   7   4      149.34      185.79     50.96 o
 -18   8   4      148.67      137.14     39.95 o
 -17   8   4      248.01      245.66     54.13 o
 -16   8   4       18.80       22.26     21.02 o
 -15   8   4      139.53      140.50     39.04 o
 -14   8   4        9.19       14.44     17.56 o
 -13   8   4      822.28      712.70     85.99 o
 -12   8   4        0.35        0.04      8.61 o
 -11   8   4      217.04      194.03     44.66 o
 -10   8   4      154.37      143.74     36.72 o
  -9   8   4        9.92       -1.84     14.53 o
  -8   8   4      498.37      505.89     68.60 o
  -7   8   4       13.82       28.69     18.68 o
  -6   8   4      435.71      524.61    131.54 o
  -5   8   4      115.27      112.36     39.63 o
  -4   8   4       58.25       37.45     23.25 o
  -3   8   4        5.85        9.12      6.10 o
  -2   8   4        9.82       22.82     15.06 o
  -1   8   4       23.01       36.86     24.51 o
   0   8   4       26.27       37.30     19.65 o
   1   8   4       25.37       19.43     10.39 o
   2   8   4      225.20      199.79     44.12 o
   3   8   4       82.65       28.11     18.78 o
   4   8   4       97.36      144.35     38.08 o
   5   8   4       31.43       15.59     10.11 o
   6   8   4      162.14      225.00     41.27 o
   7   8   4       22.79       30.72     15.03 o
   8   8   4      441.79      468.51     75.27 o
   9   8   4       74.69       66.81     27.79 o
  10   8   4       70.51       97.69     44.97 o
  11   8   4       73.99       46.00     26.98 o
  12   8   4       20.67       19.69     23.54 o
  13   8   4       39.56       72.14     31.27 o
  14   8   4        0.46        1.01     17.19 o
 -15   9   4       15.19       22.44      9.00 o
 -14   9   4       22.67       27.50     30.34 o
 -13   9   4        0.06        6.45     13.56 o
 -12   9   4       32.28       52.30     25.06 o
 -11   9   4       17.59       35.00     19.08 o
 -10   9   4      252.07      242.64     50.19 o
  -9   9   4       18.75       34.29     26.71 o
  -8   9   4      683.00      601.32     97.28 o
  -7   9   4      189.68      226.59     90.97 o
  -6   9   4      521.89      563.22     94.37 o
  -5   9   4       76.43       95.25     38.51 o
  -4   9   4      253.18      200.23     70.98 o
  -3   9   4      936.66      945.56    100.88 o
  -2   9   4      206.58      178.52     43.23 o
  -1   9   4      778.38      763.39     90.62 o
   0   9   4        2.95       25.27     20.52 o
   1   9   4      991.95      902.48     97.72 o
   2   9   4       53.97       49.29     23.93 o
   3   9   4      737.84      663.33     83.12 o
   4   9   4      433.02      409.75     66.80 o
   5   9   4      279.94      231.27     48.26 o
   6   9   4      238.00      240.05     64.96 o
   7   9   4      128.01      133.02     54.18 o
   8   9   4      371.18      405.33     74.25 o
   9   9   4        0.03        4.73     15.29 o
  10   9   4      294.70      263.32     70.56 o
  11   9   4        1.28       29.00     25.35 o
 -10  10   4        3.05       31.91     31.20 o
  -9  10   4      903.79      838.81    126.68 o
  -8  10   4       71.33       56.77     30.24 o
  -7  10   4       67.70       47.26     40.49 o
  -6  10   4        6.05        5.78     11.70 o
  -5  10   4        6.18        1.16     11.30 o
  -4  10   4      192.80      175.40     46.29 o
  -3  10   4       13.86       13.77     18.24 o
  -2  10   4      385.90      344.44     64.80 o
  -1  10   4      158.50      161.28     45.63 o
   0  10   4      651.40      599.37     84.14 o
   1  10   4       38.60       43.79     23.83 o
   2  10   4      106.32      115.83     37.40 o
   3  10   4        5.95       33.45     23.24 o
   4  10   4      151.82      128.73     51.09 o
   5  10   4       43.30       67.74     35.82 o
   6  10   4       18.60       40.40     27.16 o
 -25   1   5        5.00        7.86     29.73 o
 -24   1   5      293.38      338.98     81.16 o
 -23   1   5       97.16      100.60     48.48 o
 -22   1   5       12.51       17.33     10.41 o
 -21   1   5        4.37        0.65     11.74 o
 -20   1   5      115.92      115.70     27.46 o
 -19   1   5       34.24       28.85     14.14 o
 -18   1   5       78.24       80.30     19.29 o
 -17   1   5     1123.19     1103.68     77.20 o
 -16   1   5      456.37      451.70     44.90 o
 -15   1   5     1703.84     1619.97     94.65 o
 -14   1   5     2012.97     1945.99    112.60 o
 -13   1   5     2201.04     2031.89     97.36 o
 -12   1   5       58.43       66.79     16.70 o
 -11   1   5        5.62       12.06      8.35 o
 -10   1   5      186.07      191.46     23.09 o
  -9   1   5        7.82       15.07      6.96 o
  -8   1   5     1561.70     1517.31     68.46 o
  -7   1   5      488.77      466.16     35.99 o
  -6   1   5     3964.55     3847.93    164.22 o
  -5   1   5        3.74        3.30      4.80 o
  -4   1   5     1944.75     1841.53     91.00 o
  -3   1   5      303.69      333.56     33.45 o
  -2   1   5      222.15      228.91     24.48 o
  -1   1   5        0.69        6.78      6.87 o
   0   1   5     2229.06     2239.94     94.85 o
   1   1   5     1636.71     1508.88     62.66 o
   2   1   5     1075.41     1016.69     47.18 o
   3   1   5     3934.05     3578.08    211.91 o
   4   1   5        5.09        3.38      5.19 o
   5   1   5      167.16      187.21     38.51 o
   6   1   5       28.81       74.30     25.28 o
   7   1   5      103.02      107.56     31.11 o
   8   1   5      850.11      729.25     78.50 o
   9   1   5     1331.84     1330.29    133.26 o
  10   1   5      297.74      270.68     62.58 o
  11   1   5      700.56      691.08    102.06 o
  12   1   5     1183.37     1035.64    128.21 o
  13   1   5      159.04      141.91     47.77 o
  14   1   5       70.57       59.48     31.28 o
  15   1   5       38.60       27.32     20.92 o
  16   1   5      197.69      177.12     58.69 o
  17   1   5        4.51       11.12     22.96 o
  18   1   5      668.00      520.13    102.60 o
  19   1   5        0.68        4.46     22.71 o
  20   1   5      390.39      326.17     86.03 o
 -25   2   5      215.66      275.45     77.09 o
 -24   2   5        0.97       13.37     11.27 o
 -23   2   5      169.35      174.29     38.91 o
 -22   2   5       89.80      100.48     37.96 o
 -21   2   5       46.49       16.19     15.33 o
 -20   2   5        3.43       25.35     21.19 o
 -19   2   5       41.24       43.31     27.03 o
 -18   2   5      194.02      129.46     52.95 o
 -17   2   5      146.75       89.42     39.42 o
 -16   2   5      364.71      277.79     73.42 o
 -15   2   5       54.49       45.81     15.31 o
 -14   2   5      190.51      145.36     25.56 o
 -13   2   5       35.98       33.02     13.93 o
 -12   2   5        2.21        4.79      8.07 o
 -11   2   5        4.29        0.32      4.44 o
 -10   2   5      171.97      168.57     20.42 o
  -9   2   5      144.30      157.43     20.04 o
  -8   2   5      171.25      183.03     19.40 o
  -7   2   5       41.56       30.08      9.16 o
  -6   2   5      137.28      134.24     19.90 o
  -5   2   5      150.40      153.15     22.55 o
  -4   2   5      870.76      869.92     58.59 o
  -3   2   5       28.17       29.78     10.80 o
  -2   2   5      855.09      830.39     44.90 o
  -1   2   5       30.53       43.44     11.36 o
   0   2   5     1028.41     1006.65     55.16 o
   1   2   5      442.73      444.12     33.78 o
   2   2   5       23.93        9.75     11.63 o
   3   2   5      384.84      393.32     51.04 o
   4   2   5      798.46      745.01     72.86 o
   5   2   5     3426.37     3484.31    161.01 o
   6   2   5        0.03       24.19     20.82 o
   7   2   5     1120.04     1174.77     99.48 o
   8   2   5       12.49       18.55     14.92 o
   9   2   5      410.85      375.31     59.18 o
  10   2   5      197.26      148.18     36.78 o
  11   2   5       11.91        1.84      8.74 o
  12   2   5      173.79      163.24     51.92 o
  13   2   5        4.41       -6.20     10.02 o
  14   2   5      189.95      174.74     53.49 o
  15   2   5       59.68       59.61     42.18 o
  16   2   5      216.23      217.72     64.65 o
  17   2   5       91.66       52.33     63.02 o
  18   2   5      162.13      199.04     66.35 o
  19   2   5       49.60       46.64     31.49 o
  20   2   5        4.09       26.54     48.04 o
 -24   3   5       83.89       74.15     31.75 o
 -23   3   5      137.31       84.87     33.40 o
 -22   3   5        0.18      -12.01     13.00 o
 -21   3   5      241.00      185.78     71.93 o
 -20   3   5       93.81       43.56     35.31 o
 -19   3   5       31.73       15.05     13.70 o
 -18   3   5       84.52       63.69     27.50 o
 -17   3   5       65.74       61.22     30.69 o
 -16   3   5      411.96      339.83     85.27 o
 -15   3   5      622.19      493.30     98.72 o
 -14   3   5       92.56       64.05     26.64 o
 -13   3   5      583.20      523.74     64.52 o
 -12   3   5      118.02      137.73     30.69 o
 -11   3   5       43.02       13.34      9.87 o
 -10   3   5       17.97       35.55     13.29 o
  -9   3   5      729.01      625.88     56.94 o
  -8   3   5       21.61       19.71      5.19 o
  -7   3   5      714.05      629.44     36.57 o
  -6   3   5      113.63      113.34     15.83 o
  -5   3   5      641.91      607.62     33.77 o
  -4   3   5        0.09       11.31      8.87 o
  -3   3   5      298.88      269.43     25.65 o
  -2   3   5      377.65      371.16     32.76 o
  -1   3   5     1275.21     1225.07     64.72 o
   0   3   5     2563.63     2556.30     90.95 o
   1   3   5     1500.69     1397.06     64.86 o
   2   3   5     1956.10     1783.82    120.28 o
   3   3   5      446.40      439.44     55.31 o
   4   3   5      132.43      168.86     37.21 o
   5   3   5       36.95       46.30     22.10 o
   6   3   5     1195.13     1149.63    105.91 o
   7   3   5       17.55       41.41     17.28 o
   8   3   5      526.81      568.81     71.56 o
   9   3   5      143.06      165.15     38.74 o
  10   3   5     1173.82     1227.58    109.05 o
  11   3   5     1224.58     1131.89     86.50 o
  12   3   5      384.99      374.16     60.80 o
  13   3   5      293.27      287.70     51.42 o
  14   3   5       62.83       75.74     42.48 o
  15   3   5      439.23      520.47     98.19 o
  16   3   5       63.47       76.79     44.21 o
  17   3   5      373.84      320.66     81.09 o
  18   3   5      657.04      567.17    112.65 o
  19   3   5      334.11      372.47     93.69 o
 -23   4   5        4.03        6.57     11.36 o
 -22   4   5      416.63      470.09     92.85 o
 -21   4   5       27.76       12.37     23.28 o
 -20   4   5      244.59      277.88     68.11 o
 -19   4   5      493.38      421.36    106.70 o
 -18   4   5      223.53      216.33     54.87 o
 -17   4   5       63.59       42.22     22.88 o
 -16   4   5      492.92      532.36    112.31 o
 -15   4   5      121.28       94.91     32.87 o
 -14   4   5      549.40      500.77     65.90 o
 -13   4   5      585.55      613.42     55.90 o
 -12   4   5      544.42      508.39     50.75 o
 -11   4   5      962.64     1011.15     63.13 o
 -10   4   5     2271.70     2324.84    112.45 o
  -9   4   5       39.94       60.90     18.04 o
  -8   4   5     1328.39     1295.82     74.29 o
  -7   4   5      139.16      147.99     25.62 o
  -6   4   5       21.59       27.80     12.47 o
  -5   4   5      121.22      121.59     25.70 o
  -4   4   5       94.85       89.53     13.26 o
  -3   4   5     1514.40     1449.73     57.28 o
  -2   4   5      488.56      481.35     41.81 o
  -1   4   5     1504.03     1430.79     72.87 o
   0   4   5        9.20       12.10      4.42 o
   1   4   5     1328.47     1399.14     71.62 o
   2   4   5        8.86       30.27     17.64 o
   3   4   5       25.13       28.44     15.73 o
   4   4   5     3020.53     3149.80    157.54 o
   5   4   5      690.36      705.72     75.61 o
   6   4   5        1.57       10.54      8.40 o
   7   4   5     1272.71     1197.80     86.52 o
   8   4   5     2925.43     2816.11    172.78 o
   9   4   5      158.80      141.13     30.07 o
  10   4   5      244.53      233.46     40.21 o
  11   4   5      478.81      456.66     57.40 o
  12   4   5        7.75       12.97     15.16 o
  13   4   5      317.17      359.29     63.62 o
  14   4   5       38.38       37.24     17.76 o
  15   4   5        5.17        7.24     13.58 o
  16   4   5       55.28       88.24     45.89 o
  17   4   5       71.96       83.71     42.75 o
  18   4   5       54.26       41.35     24.91 o
 -22   5   5      464.91      503.81     98.55 o
 -21   5   5      154.29      223.33     65.35 o
 -20   5   5       82.14       92.01     40.26 o
 -19   5   5        8.71       29.96     20.17 o
 -18   5   5      195.63      169.05     50.60 o
 -17   5   5       41.39       69.15     33.69 o
 -16   5   5       32.49       38.63     19.44 o
 -15   5   5      631.07      681.49     81.88 o
 -14   5   5       80.47       83.54     29.77 o
 -13   5   5      830.52      921.69     92.73 o
 -12   5   5       38.18       35.35     18.44 o
 -11   5   5      796.78      797.48     67.85 o
 -10   5   5      837.44      848.58     68.30 o
  -9   5   5        8.67        7.73      5.69 o
  -8   5   5      539.31      577.82     55.20 o
  -7   5   5        0.20        5.17      5.95 o
  -6   5   5      793.75      777.25     66.61 o
  -5   5   5       24.72       22.01     15.46 o
  -4   5   5      468.95      451.53     55.06 o
  -3   5   5      291.99      248.48     40.99 o
  -2   5   5      642.91      671.31     51.24 o
  -1   5   5      219.12      208.99     29.58 o
   0   5   5       30.49       34.37     14.89 o
   1   5   5       16.54       22.35      9.77 o
   2   5   5      553.74      521.85     62.16 o
   3   5   5      397.23      376.70     47.06 o
   4   5   5      907.65      896.89     74.34 o
   5   5   5     1858.54     1772.30    107.49 o
   6   5   5       31.75       35.01     16.35 o
   7   5   5       64.69       77.29     26.25 o
   8   5   5      100.65      107.02     28.22 o
   9   5   5       15.71       12.30     13.31 o
  10   5   5      106.29       71.85     22.46 o
  11   5   5       54.94       33.97     14.33 o
  12   5   5        0.60        7.09     13.01 o
  13   5   5       15.69       11.22      8.98 o
  14   5   5       24.36       36.17     21.09 o
  15   5   5        2.75        9.78      9.40 o
  16   5   5      156.71      122.98     54.36 o
  17   5   5        0.98       50.44     42.84 o
 -20   6   5        3.88       -9.97     14.64 o
 -19   6   5       56.93       54.60     27.55 o
 -18   6   5      205.26      208.62     52.11 o
 -17   6   5       76.80      101.65     32.66 o
 -16   6   5       40.58       73.04     26.08 o
 -15   6   5       37.08       64.12     26.81 o
 -14   6   5       22.01       28.92     19.43 o
 -13   6   5       92.32      117.48     35.45 o
 -12   6   5       39.87       44.45     24.14 o
 -11   6   5      139.72      158.36     38.94 o
 -10   6   5        1.21       -0.08     13.58 o
  -9   6   5        9.51        6.85     13.01 o
  -8   6   5       97.48       95.33     27.72 o
  -7   6   5      151.13      142.53     34.99 o
  -6   6   5      115.77      182.28     51.83 o
  -5   6   5       95.24      110.39     31.68 o
  -4   6   5      789.12      778.74    102.84 o
  -3   6   5       18.97       24.69     20.02 o
  -2   6   5      635.47      675.45     71.13 o
  -1   6   5        2.18        4.52     15.27 o
   0   6   5        0.52        1.78      7.41 o
   1   6   5      101.32       88.42     26.30 o
   2   6   5      536.68      515.40     61.84 o
   3   6   5      342.33      387.49     49.95 o
   4   6   5      154.54      172.24     35.95 o
   5   6   5     1644.38     1606.63    107.27 o
   6   6   5        8.80       15.49     13.30 o
   7   6   5     2365.08     2464.64    138.69 o
   8   6   5      109.49      126.23     31.95 o
   9   6   5       42.00       38.77     15.65 o
  10   6   5      163.75      185.06     39.37 o
  11   6   5       69.84       39.05     19.40 o
  12   6   5      196.91      215.07     43.43 o
  13   6   5        0.51        3.03     10.28 o
  14   6   5      699.67      935.44    142.83 o
  15   6   5        1.87      -11.84     18.10 o
 -18   7   5       94.78      125.35     37.78 o
 -17   7   5      182.90      196.81     47.57 o
 -16   7   5        1.64       18.37     19.30 o
 -15   7   5      161.08      141.24     39.14 o
 -14   7   5      398.07      372.00     63.04 o
 -13   7   5       49.30       27.85     13.55 o
 -12   7   5      161.76      155.74     39.34 o
 -11   7   5        2.29       -4.73      8.93 o
 -10   7   5      184.52      188.34     44.56 o
  -9   7   5       12.00       -2.50      8.93 o
  -8   7   5        7.34        5.04     16.35 o
  -7   7   5      106.52      101.33     57.10 o
  -6   7   5       23.39        6.14     13.12 o
  -5   7   5      324.09      293.68     65.83 o
  -4   7   5      171.32      166.28     52.47 o
  -3   7   5      822.82      767.97    104.20 o
  -2   7   5        9.13       37.56     26.29 o
  -1   7   5      462.03      435.94     80.29 o
   0   7   5        7.75       28.78     23.17 o
   1   7   5        7.69        0.19     14.14 o
   2   7   5        0.66       -5.23     15.38 o
   3   7   5       69.02       52.46     20.83 o
   4   7   5       74.71       89.23     30.41 o
   5   7   5      144.55      130.42     33.92 o
   6   7   5      180.81      236.64     43.15 o
   7   7   5       35.59       33.91     16.72 o
   8   7   5      374.82      411.19     59.30 o
   9   7   5        0.98        9.42     13.39 o
  10   7   5       70.96       77.81     27.95 o
  11   7   5       47.36       47.22     22.91 o
  12   7   5       22.40       40.00     24.95 o
  13   7   5      527.06      518.31     87.10 o
 -16   8   5       38.73       26.87     18.52 o
 -15   8   5      119.58      103.66     33.16 o
 -14   8   5        7.56       -8.74     13.74 o
 -13   8   5      128.24      197.77     47.42 o
 -12   8   5      118.41      105.24     32.42 o
 -11   8   5      206.54      195.45     47.00 o
 -10   8   5      110.08      105.34     32.47 o
  -9   8   5      253.38      233.62     59.64 o
  -8   8   5        0.13      -27.34     25.71 o
  -7   8   5        3.86       -9.72     13.19 o
  -6   8   5        5.32      -10.76     28.04 o
  -5   8   5       14.31       21.22     14.34 o
  -4   8   5       61.52      121.38     48.73 o
  -3   8   5       23.28       32.85     20.59 o
  -2   8   5      107.09      120.39     42.56 o
  -1   8   5      313.06      302.96     56.97 o
   0   8   5        1.76        1.21     14.76 o
   1   8   5       10.68        3.46     13.63 o
   2   8   5      287.07      240.61     50.75 o
   3   8   5      277.68      226.94     50.64 o
   4   8   5       20.15        6.46     12.88 o
   5   8   5       82.10       89.50     33.96 o
   6   8   5       27.02       17.47     17.38 o
   7   8   5      104.44       90.12     33.46 o
   8   8   5        8.93       50.07     29.72 o
   9   8   5        1.70      -12.22     11.84 o
  10   8   5        0.00       -6.59      6.91 o
  11   8   5        0.59       29.46     24.52 o
 -12   9   5      233.69      233.06     53.35 o
 -11   9   5       37.07       70.62     40.07 o
 -10   9   5        9.72        8.19     11.72 o
  -9   9   5       56.23       35.98     30.55 o
  -8   9   5        3.44       53.93     50.02 o
  -7   9   5       89.96      127.58     77.59 o
  -6   9   5       44.40       94.77     63.90 o
  -5   9   5      134.54      150.07     54.28 o
  -4   9   5        5.34       18.55     36.75 o
  -3   9   5      176.27      220.41     63.62 o
  -2   9   5        1.10       16.28     18.90 o
  -1   9   5      318.31      296.38     58.20 o
   0   9   5      216.07      192.64     48.43 o
   1   9   5        1.28        0.11      7.57 o
   2   9   5        1.63        4.55      9.88 o
   3   9   5      361.75      386.21     66.71 o
   4   9   5      156.90      190.66     47.48 o
   5   9   5       57.98       69.94     27.13 o
   6   9   5       44.49       44.59     29.81 o
   7   9   5       39.95       39.66     27.06 o
 -23   0   6      149.55      190.70     87.94 o
 -22   0   6      436.00      501.91    143.23 o
 -21   0   6       14.07       41.27     28.28 o
 -20   0   6        9.99       -7.03     14.59 o
 -19   0   6      150.27      195.49     54.66 o
 -18   0   6      316.97      333.81     53.07 o
 -17   0   6      263.99      271.17     46.07 o
 -16   0   6      638.87      654.03     69.83 o
 -15   0   6       13.82       35.47     18.55 o
 -14   0   6      486.16      462.95     50.01 o
 -13   0   6     1562.36     1674.12    127.85 o
 -12   0   6      649.85      681.87     60.43 o
 -11   0   6        0.14        5.27      9.81 o
 -10   0   6        0.17        2.28      1.51 o
  -9   0   6      236.80      212.72     38.07 o
  -8   0   6      191.41      207.55     36.63 o
  -7   0   6      518.14      572.26     61.24 o
  -6   0   6      707.31      760.62     72.02 o
  -5   0   6        5.08       -2.73      9.14 o
  -4   0   6      423.98      388.34     60.59 o
  -3   0   6      348.42      420.34     65.58 o
  -2   0   6      864.26      814.78     92.78 o
  -1   0   6      230.15      221.25     50.08 o
   0   0   6      521.47      513.59     60.22 o
   1   0   6      497.31      500.77     74.66 o
   2   0   6     1147.33     1141.24    127.58 o
   3   0   6      337.24      358.38     66.79 o
   4   0   6        0.07        8.27     18.92 o
   5   0   6        4.06       21.68     25.04 o
   6   0   6      156.55      170.20     50.32 o
   7   0   6       71.83       74.15     47.08 o
   8   0   6      432.05      619.32    133.96 o
   9   0   6        6.39       19.40     32.50 o
  10   0   6      701.12      713.89    153.05 o
  11   0   6       21.64       24.05     39.64 o
  12   0   6      672.21      650.94    154.74 o
  13   0   6        3.20       18.89     25.47 o
  14   0   6      167.13       86.99     56.07 o
  15   0   6      761.36      832.04    188.19 o
  16   0   6      179.22      239.25     97.64 o
  17   0   6     1390.16     1327.96    243.54 o
 -23   1   6       29.74       51.57     30.99 o
 -22   1   6       90.67       88.04     23.85 o
 -21   1   6      187.29      201.94     39.55 o
 -20   1   6        0.74       -0.17      6.90 o
 -19   1   6       15.42       -2.28      6.77 o
 -18   1   6        3.28        0.00      6.26 o
 -17   1   6        9.40       19.35     14.75 o
 -16   1   6      175.88      166.41     30.47 o
 -15   1   6      108.07      128.41     25.14 o
 -14   1   6     1423.99     1461.12     75.25 o
 -13   1   6      247.37      253.64     27.19 o
 -12   1   6       57.23       54.62     12.42 o
 -11   1   6       76.08       83.61     16.08 o
 -10   1   6      245.06      286.34     29.02 o
  -9   1   6        1.21       -0.92      6.66 o
  -8   1   6       26.01       32.33      9.37 o
  -7   1   6      244.12      251.18     26.51 o
  -6   1   6       50.53       56.41     12.17 o
  -5   1   6      174.03      184.17     25.19 o
  -4   1   6       25.69       29.89      9.75 o
  -3   1   6      568.58      589.90     45.95 o
  -2   1   6      207.09      233.76     28.75 o
  -1   1   6     1311.56     1376.84     62.29 o
   0   1   6       12.41       18.89     10.32 o
   1   1   6      417.77      432.24     49.39 o
   2   1   6       13.47       24.06     12.31 o
   3   1   6       23.49       22.68     13.42 o
   4   1   6       10.00        4.55      9.27 o
   5   1   6      661.99      724.53     80.90 o
   6   1   6      485.80      527.59     70.67 o
   7   1   6      412.09      445.21     65.64 o
   8   1   6       76.74      106.49     36.21 o
   9   1   6      789.45      693.48    103.47 o
  10   1   6      107.56      132.16     48.74 o
  11   1   6       14.28       10.01     23.16 o
  12   1   6       88.20      127.82     48.84 o
  13   1   6        4.10       14.05      5.17 o
  14   1   6      240.24      287.91     73.47 o
  15   1   6       19.33       18.04     20.27 o
  16   1   6       44.77      106.29     49.38 o
  17   1   6        0.00       -1.69     15.37 o
 -23   2   6       44.82       46.95     25.15 o
 -22   2   6       27.94       18.04     19.00 o
 -21   2   6        0.71        5.81     16.73 o
 -20   2   6       29.17       14.42     24.87 o
 -19   2   6       75.23       52.88     24.08 o
 -18   2   6       86.10      134.70     35.28 o
 -17   2   6      325.07      328.47     44.63 o
 -16   2   6      555.30      611.89     55.25 o
 -15   2   6       36.98       39.22     15.00 o
 -14   2   6       77.26      110.77     22.64 o
 -13   2   6       30.17       30.29     11.76 o
 -12   2   6      583.99      617.42     49.78 o
 -11   2   6      601.25      649.64     51.18 o
 -10   2   6      297.45      352.69     37.70 o
  -9   2   6     2052.89     2075.66     75.95 o
  -8   2   6      153.97      152.85     21.03 o
  -7   2   6     1693.32     1800.04     86.07 o
  -6   2   6        7.68        9.41      6.87 o
  -5   2   6      589.57      585.09     45.01 o
  -4   2   6      680.22      675.24     48.55 o
  -3   2   6       36.44       45.55     14.94 o
  -2   2   6      897.57      854.45     48.52 o
  -1   2   6      228.38      236.87     25.14 o
   0   2   6     1897.59     1898.72    103.53 o
   1   2   6      155.39      155.44     32.39 o
   2   2   6     4515.08     4534.21    188.67 o
   3   2   6       16.81       27.62     14.75 o
   4   2   6     3072.84     3068.07    162.21 o
   5   2   6      107.18      143.52     38.09 o
   6   2   6       45.33       39.99     15.82 o
   7   2   6      448.65      557.42     74.70 o
   8   2   6      135.76      165.21     41.32 o
   9   2   6      147.05      182.75     45.20 o
  10   2   6       89.65      125.80     38.47 o
  11   2   6      664.09      627.38    104.35 o
  12   2   6       38.91       36.92     25.52 o
  13   2   6       94.62      105.16     44.97 o
  14   2   6       17.38       35.01     28.97 o
  15   2   6       62.60       60.25     37.94 o
  16   2   6       32.60       54.87     38.90 o
  17   2   6      129.55      115.62     51.90 o
 -22   3   6      139.96      168.34     55.64 o
 -21   3   6      230.28      223.33     65.12 o
 -20   3   6      547.03      505.81     88.33 o
 -19   3   6      266.45      253.41     70.94 o
 -18   3   6      220.53      168.35     49.99 o
 -17   3   6      341.53      327.33     57.47 o
 -16   3   6       97.23       75.90     23.79 o
 -15   3   6       27.14       14.77      8.64 o
 -14   3   6      311.67      332.91     38.31 o
 -13   3   6        0.56       -3.00      5.64 o
 -12   3   6       49.79       59.20     15.41 o
 -11   3   6      522.97      567.15     47.94 o
 -10   3   6       35.82       49.79     16.43 o
  -9   3   6       70.69       99.29     20.85 o
  -8   3   6      700.81      731.18     53.02 o
  -7   3   6        5.28        2.37      7.50 o
  -6   3   6      328.68      324.58     38.10 o
  -5   3   6       93.89       99.73     18.61 o
  -4   3   6       22.32       27.53     11.12 o
  -3   3   6       10.61        6.16      4.32 o
  -2   3   6      182.51      160.00     21.20 o
  -1   3   6        8.69       -0.09      7.25 o
   0   3   6        9.54        5.37     10.38 o
   1   3   6       78.11       88.75     26.17 o
   2   3   6       66.10       75.08     24.18 o
   3   3   6      211.65      207.18     43.18 o
   4   3   6       24.37       29.88     24.51 o
   5   3   6       73.07       77.64     26.56 o
   6   3   6      332.42      379.04     59.61 o
   7   3   6      135.90      176.88     42.13 o
   8   3   6        9.05       15.64     11.24 o
   9   3   6      196.48      194.12     45.39 o
  10   3   6       71.90      111.22     34.46 o
  11   3   6      216.57      200.74     46.21 o
  12   3   6        6.66        5.62     20.78 o
  13   3   6      302.05      345.15     84.56 o
  14   3   6        1.43        5.41     27.64 o
  15   3   6      157.89      125.59     50.72 o
  16   3   6        1.07      -12.79     14.67 o
 -21   4   6       31.94       44.93     30.94 o
 -20   4   6        0.64       -0.93     12.82 o
 -19   4   6       16.17       51.52     27.79 o
 -18   4   6      112.96      138.74     38.77 o
 -17   4   6       12.31       40.36     22.13 o
 -16   4   6      203.67      180.38     42.10 o
 -15   4   6       70.74       57.86     21.73 o
 -14   4   6      166.05      181.94     36.23 o
 -13   4   6        3.98       -2.44      9.05 o
 -12   4   6        4.90       13.17      7.47 o
 -11   4   6       13.23        9.02      4.39 o
 -10   4   6        6.07       17.63      9.28 o
  -9   4   6      333.39      364.73     38.88 o
  -8   4   6        0.18        2.92     10.70 o
  -7   4   6      758.14      774.65     54.68 o
  -6   4   6       28.45       47.00     19.59 o
  -5   4   6      172.24      160.04     34.58 o
  -4   4   6       87.74       64.78     21.63 o
  -3   4   6       71.74       74.72     24.80 o
  -2   4   6       73.99       79.81     22.26 o
  -1   4   6        3.44        7.24      9.40 o
   0   4   6      430.90      405.39     54.17 o
   1   4   6        3.25        6.42      6.18 o
   2   4   6      541.03      509.34     65.43 o
   3   4   6      737.00      739.58     81.24 o
   4   4   6      153.78      181.05     41.95 o
   5   4   6      171.09      186.03     44.01 o
   6   4   6      326.44      395.86     61.91 o
   7   4   6      256.21      239.49     48.77 o
   8   4   6      200.22      218.05     61.65 o
   9   4   6       10.24       11.75     19.74 o
  10   4   6      422.05      384.47     66.76 o
  11   4   6       13.63       15.92     13.86 o
  12   4   6      121.73      144.98     45.29 o
  13   4   6       11.82       52.28     38.59 o
  14   4   6       63.87      109.51     51.06 o
  15   4   6      118.24       99.07     49.12 o
 -20   5   6      432.78      406.84     71.75 o
 -19   5   6       36.11       56.89     25.72 o
 -18   5   6      275.76      314.72     60.38 o
 -17   5   6      382.59      401.34     66.96 o
 -16   5   6      232.51      247.91     51.71 o
 -15   5   6        9.74        8.68     20.39 o
 -14   5   6       67.71       65.59     18.21 o
 -13   5   6      135.20      143.90     31.68 o
 -12   5   6      229.75      258.36     41.95 o
 -11   5   6      507.35      593.90     57.38 o
 -10   5   6       30.85       38.05     14.39 o
  -9   5   6      110.01      108.39     23.85 o
  -8   5   6      248.64      254.76     35.82 o
  -7   5   6        5.73       13.41     11.54 o
  -6   5   6       61.31       69.62     25.97 o
  -5   5   6      228.48      209.74     41.23 o
  -4   5   6        0.06       -0.55      4.31 o
  -3   5   6       73.26      112.21     42.99 o
  -2   5   6      150.07      140.70     44.85 o
  -1   5   6       66.18       55.42     27.03 o
   0   5   6       15.31       24.50     27.97 o
   1   5   6        0.26       11.04     10.60 o
   2   5   6      106.42      108.37     28.30 o
   3   5   6      544.65      516.21     69.60 o
   4   5   6       50.80       69.68     26.91 o
   5   5   6        8.89       29.65     19.65 o
   6   5   6      220.89      247.01     51.30 o
   7   5   6        6.76        9.72      9.56 o
   8   5   6      133.64      123.58     37.60 o
   9   5   6       14.19        9.45     12.46 o
  10   5   6       97.52      122.56     37.83 o
  11   5   6       70.79       92.71     41.26 o
  12   5   6        0.51       -5.05      7.63 o
  13   5   6      185.30      173.37     47.88 o
  14   5   6        2.70       11.54     13.83 o
 -18   6   6      282.74      309.22     61.81 o
 -17   6   6       48.40       70.96     25.83 o
 -16   6   6       30.14       26.99      9.80 o
 -15   6   6        9.29       10.34     17.90 o
 -14   6   6        7.41        2.47      5.75 o
 -13   6   6       28.71       42.08     18.36 o
 -12   6   6      296.14      304.00     55.83 o
 -11   6   6       67.70       89.89     29.33 o
 -10   6   6      295.80      329.66     52.70 o
  -9   6   6       27.40       32.10     19.71 o
  -8   6   6      228.41      252.25     51.12 o
  -7   6   6      224.54      161.50     42.48 o
  -6   6   6       84.21      120.16     35.26 o
  -5   6   6      221.95      195.77     55.68 o
  -4   6   6        6.39        6.83     14.50 o
  -3   6   6       97.35      108.55     45.07 o
  -2   6   6       52.62       68.42     31.86 o
  -1   6   6        2.72       -3.50     24.97 o
   0   6   6        5.96        2.77     10.79 o
   1   6   6       18.61        7.96      5.04 o
   2   6   6       32.23       31.35     20.31 o
   3   6   6      600.29      534.49     91.99 o
   4   6   6      787.34      800.91    116.34 o
   5   6   6      328.29      385.66     64.90 o
   6   6   6       20.78       29.62     26.37 o
   7   6   6       25.68       28.30      9.43 o
   8   6   6       54.55       38.77     14.32 o
   9   6   6        8.26       -4.79     11.45 o
  10   6   6      224.85      241.70     46.65 o
  11   6   6      169.42      198.20     41.18 o
  12   6   6      124.68      134.85     37.46 o
 -16   7   6      148.61      168.47     43.74 o
 -15   7   6        1.75       14.04     17.05 o
 -14   7   6      602.33      642.65     89.80 o
 -13   7   6       31.57       59.37     28.63 o
 -12   7   6      562.07      607.09     84.43 o
 -11   7   6      180.71      173.84     45.88 o
 -10   7   6       35.25       51.32     21.25 o
  -9   7   6      335.99      314.95     59.52 o
  -8   7   6       36.10       35.55     26.30 o
  -7   7   6      179.45      207.23     47.00 o
  -6   7   6      203.28      226.11     62.77 o
  -5   7   6      341.62      366.45     78.87 o
  -4   7   6       14.09       21.25     26.32 o
  -3   7   6      764.48      813.41    119.41 o
  -2   7   6       45.02       43.36     30.31 o
  -1   7   6      399.79      387.69     81.96 o
   0   7   6       13.84       29.17     21.19 o
   1   7   6      304.27      322.34     73.16 o
   2   7   6      354.45      308.43     73.31 o
   3   7   6        0.43       27.93     24.98 o
   4   7   6      295.61      289.84     73.85 o
   5   7   6       15.53       -3.23     17.33 o
   6   7   6      615.08      559.41     80.86 o
   7   7   6      440.02      419.90     72.86 o
   8   7   6      361.98      339.55     64.83 o
   9   7   6       37.65       34.61     19.57 o
  10   7   6       50.93       63.86     22.38 o
 -12   8   6      192.94      203.52     49.32 o
 -11   8   6       71.78       61.76     34.49 o
 -10   8   6       13.66        9.63     13.86 o
  -9   8   6       21.20       18.31     23.01 o
  -8   8   6      114.87       85.24     52.12 o
  -7   8   6       93.67      104.26     43.17 o
  -6   8   6      366.94      455.23     95.36 o
  -5   8   6      522.48      511.32     96.99 o
  -4   8   6      360.45      385.60     85.06 o
  -3   8   6      295.38      303.97     73.05 o
  -2   8   6       45.03       73.34     37.58 o
  -1   8   6       78.45       93.75     41.34 o
   0   8   6       83.91       88.32     41.23 o
   1   8   6        3.49       -1.07     12.23 o
   2   8   6      354.50      337.93     79.15 o
   3   8   6      271.19      259.00     70.18 o
   4   8   6      225.29      217.06     51.78 o
   5   8   6      836.94      660.41     92.53 o
   6   8   6       26.46       71.74     27.67 o
 -21   1   7       54.73      102.66     40.46 o
 -20   1   7        0.00        7.53     16.49 o
 -19   1   7      146.07      198.65     41.53 o
 -18   1   7       66.43       81.87     21.86 o
 -17   1   7       19.47       23.08      7.51 o
 -16   1   7      170.01      194.46     30.31 o
 -15   1   7       64.80       57.59     16.87 o
 -14   1   7        0.17        2.63      5.77 o
 -13   1   7      167.87      199.22     30.32 o
 -12   1   7     1061.85     1153.46     73.30 o
 -11   1   7      123.23      148.23     27.25 o
 -10   1   7     1191.75     1503.71     84.38 o
  -9   1   7        0.02       14.69      8.40 o
  -8   1   7     1151.15     1216.00     64.49 o
  -7   1   7        8.78       13.36      9.47 o
  -6   1   7      325.31      340.71     38.50 o
  -5   1   7        6.15       16.19      9.66 o
  -4   1   7       97.50       92.20     23.42 o
  -3   1   7      873.78      890.85     74.26 o
  -2   1   7      121.03      149.17     31.83 o
  -1   1   7     1396.56     1465.49     98.91 o
   0   1   7       85.13       87.72     19.90 o
   1   1   7      141.76      165.73     29.80 o
   2   1   7       12.70       11.36     16.35 o
   3   1   7       30.40       12.97      7.44 o
   4   1   7       33.00       37.28     19.16 o
   5   1   7     1147.35     1224.35    113.04 o
   6   1   7       46.15       82.93     33.60 o
   7   1   7      309.96      381.98     65.57 o
   8   1   7     1863.54     1939.79    152.48 o
   9   1   7       47.63       54.26     56.76 o
  10   1   7      247.57      174.17     57.20 o
  11   1   7       55.85       76.47     42.93 o
  12   1   7        2.53       27.40     30.99 o
  13   1   7      105.53      118.77     49.92 o
  14   1   7       96.59       32.56     22.34 o
 -20   2   7        5.69       12.82     11.03 o
 -19   2   7        4.12       -4.60      8.88 o
 -18   2   7       56.18       42.71     14.59 o
 -17   2   7       48.15       32.27     14.37 o
 -16   2   7      251.83      268.61     35.97 o
 -15   2   7        4.25       -0.71      8.49 o
 -14   2   7     1462.49     1696.24     92.75 o
 -13   2   7      122.53      151.16     28.12 o
 -12   2   7       89.88      106.82     21.74 o
 -11   2   7       15.05       23.78     11.20 o
 -10   2   7        0.93        2.67      7.26 o
  -9   2   7        2.24        3.44      8.43 o
  -8   2   7       62.40       78.08     17.60 o
  -7   2   7      208.88      210.81     36.48 o
  -6   2   7      363.93      392.46     48.92 o
  -5   2   7      985.16      943.03     94.22 o
  -4   2   7       53.60       72.36     21.89 o
  -3   2   7      322.43      350.22     46.60 o
  -2   2   7       67.75       67.10     20.56 o
  -1   2   7      452.94      462.23     47.29 o
   0   2   7      656.86      621.96     55.36 o
   1   2   7      156.42      157.39     33.62 o
   2   2   7      199.97      161.05     37.55 o
   3   2   7      186.54      196.99     45.74 o
   4   2   7        4.41       -5.80     11.88 o
   5   2   7      154.10      145.73     33.26 o
   6   2   7       27.42       20.89      8.82 o
   7   2   7      319.74      296.89     57.38 o
   8   2   7       11.36       12.16     17.38 o
   9   2   7      103.12       98.50     33.69 o
  10   2   7       18.67       11.49     11.46 o
  11   2   7       45.27       38.79     28.98 o
  12   2   7        4.50       14.90     26.82 o
  13   2   7        6.07       14.16     24.71 o
 -20   3   7        4.98       13.45     17.92 o
 -19   3   7      596.93      668.45     70.46 o
 -18   3   7      257.77      253.00     42.90 o
 -17   3   7       47.58       66.75     20.44 o
 -16   3   7       25.81       41.39     18.09 o
 -15   3   7      142.92      207.64     37.06 o
 -14   3   7        2.09        2.83      5.01 o
 -13   3   7      237.12      287.30     37.53 o
 -12   3   7      243.71      297.62     38.74 o
 -11   3   7      573.01      744.81     61.53 o
 -10   3   7     1355.52     1594.66     88.65 o
  -9   3   7      231.99      287.21     37.21 o
  -8   3   7     1460.05     1656.04     95.30 o
  -7   3   7      143.14      170.77     40.51 o
  -6   3   7      397.99      393.76     59.39 o
  -5   3   7      168.92      185.96     40.69 o
  -4   3   7       68.40       74.14     26.25 o
  -3   3   7      713.70      728.15     85.13 o
  -2   3   7      101.45       98.59     41.61 o
  -1   3   7     1091.98     1175.75     97.88 o
   0   3   7      383.32      380.30     57.10 o
   1   3   7        0.17        7.85     13.26 o
   2   3   7      244.99      241.39     47.69 o
   3   3   7      129.88      141.41     37.56 o
   4   3   7      236.76      220.62     50.36 o
   5   3   7       50.67       38.70     15.64 o
   6   3   7      164.95      126.43     36.39 o
   7   3   7        0.09       -1.60      6.55 o
   8   3   7      343.05      348.69     64.86 o
   9   3   7        6.88       12.37     19.91 o
  10   3   7       77.24       66.02     33.52 o
  11   3   7       56.89       12.59     38.24 o
  12   3   7        0.76       12.18     26.82 o
  13   3   7        5.32       14.75     18.79 o
 -18   4   7        2.60        7.67     12.50 o
 -17   4   7       96.50      134.64     30.39 o
 -16   4   7       81.96      115.90     29.36 o
 -15   4   7      108.23      148.88     31.36 o
 -14   4   7       84.75       98.77     25.49 o
 -13   4   7       42.81       29.81     14.58 o
 -12   4   7       45.89       48.92     18.19 o
 -11   4   7       54.25       60.73     16.98 o
 -10   4   7      103.54      119.12     24.19 o
  -9   4   7      131.99      191.39     30.65 o
  -8   4   7     1040.16     1252.39    110.44 o
  -7   4   7       52.72       63.51     32.90 o
  -6   4   7     1052.25     1052.93    128.84 o
  -5   4   7       11.83       13.03     20.40 o
  -4   4   7      321.67      341.81     74.35 o
  -3   4   7       14.92       22.68     21.12 o
  -2   4   7      163.50      154.42     51.05 o
  -1   4   7       34.97       45.55     30.87 o
   0   4   7      568.86      612.24    101.49 o
   1   4   7      916.89      998.43    132.61 o
   2   4   7      318.89      274.27     53.39 o
   3   4   7     1878.04     2107.06    148.88 o
   4   4   7      127.98      165.17     44.63 o
   5   4   7      111.30      162.23     41.23 o
   6   4   7      170.50      179.84     46.96 o
   7   4   7       93.96      121.30     38.55 o
   8   4   7        0.03       31.50     21.57 o
   9   4   7       17.90       22.32     22.01 o
  10   4   7      513.81      519.21     81.15 o
  11   4   7        3.40       28.75     20.98 o
 -17   5   7       17.44        6.65     16.30 o
 -16   5   7       11.01        0.98     13.59 o
 -15   5   7       23.49       37.44     14.99 o
 -14   5   7        3.21        5.74      8.06 o
 -13   5   7       19.58       34.27     17.85 o
 -12   5   7        0.60       16.54     12.44 o
 -11   5   7       21.16       13.97     12.31 o
 -10   5   7      155.72      166.67     38.93 o
  -9   5   7      134.16      186.01     59.07 o
  -8   5   7       44.73       54.79     30.00 o
  -7   5   7      120.56      171.92     53.84 o
  -6   5   7        3.06       22.41     28.41 o
  -5   5   7      123.11      169.93     54.29 o
  -4   5   7        0.27        4.74     22.00 o
  -3   5   7       91.43      111.05     44.53 o
  -2   5   7       55.28       58.29     36.42 o
  -1   5   7      315.84      368.24     80.66 o
   0   5   7      656.33      772.67    117.45 o
   1   5   7      326.31      360.50     81.90 o
   2   5   7      374.80      453.10     92.28 o
   3   5   7      299.25      330.78     77.12 o
   4   5   7      188.49      217.41     64.54 o
   5   5   7        0.41        1.68     26.00 o
   6   5   7      610.02      659.87    115.78 o
   7   5   7       83.13       73.90     31.94 o
   8   5   7      208.28      218.59     55.82 o
   9   5   7       83.17       67.05     26.92 o
  10   5   7      593.54      505.71     83.48 o
 -14   6   7      611.56      645.25     79.97 o
 -13   6   7       25.23       29.62     21.32 o
 -12   6   7      436.77      522.84     70.33 o
 -11   6   7        4.34       14.66     26.71 o
 -10   6   7       43.93       36.71     32.03 o
  -9   6   7       27.78       70.61     43.86 o
  -8   6   7      100.97      118.38     47.04 o
  -7   6   7       78.61       75.92     42.20 o
  -6   6   7       88.32      102.38     40.19 o
  -5   6   7      646.47      702.82    113.36 o
  -4   6   7       15.00       25.92     23.53 o
  -3   6   7      689.92      675.15    112.55 o
  -2   6   7       94.47      139.67     52.69 o
  -1   6   7       93.09       95.57     42.65 o
   0   6   7      112.73       82.95     35.76 o
   1   6   7      116.89      126.66     48.96 o
   2   6   7       21.26       70.54     45.00 o
   3   6   7      317.05      358.43     84.64 o
   4   6   7      689.77      759.61    124.17 o
   5   6   7       47.37       76.57     37.54 o
   6   6   7       46.10       64.01     38.12 o
   7   6   7       42.74       56.80     36.09 o
 -11   7   7      164.95      261.18     78.70 o
 -10   7   7       46.64       41.60     26.40 o
  -9   7   7       27.95       11.69     40.90 o
  -8   7   7        2.39        8.36     18.69 o
  -7   7   7        0.00       21.99     30.82 o
  -6   7   7       46.55       59.81     36.89 o
  -5   7   7       11.02       17.58     31.82 o
  -4   7   7      282.41      282.80     75.90 o
  -3   7   7        9.52       24.69     29.98 o
  -2   7   7       76.93       85.15     36.31 o
  -1   7   7        7.22       13.77     28.50 o
   0   7   7       59.13       40.29     33.58 o
   1   7   7       46.81       38.58     25.30 o
   2   7   7       19.94       25.32     12.27 o
   3   7   7       66.88       69.95     37.42 o
   4   7   7        0.59       36.99     28.11 o
 -17   0   8      101.89      131.46     42.10 o
 -16   0   8        4.67        3.26     12.57 o
 -15   0   8      254.62      359.52     67.87 o
 -14   0   8      132.34      125.14     38.44 o
 -13   0   8      355.43      544.61     82.41 o
 -12   0   8      338.43      378.94     67.81 o
 -11   0   8     1161.80     1495.01    133.25 o
 -10   0   8      445.46      603.88     83.87 o
  -9   0   8      587.22      736.90    167.71 o
  -8   0   8      250.32      279.32     59.83 o
  -7   0   8        4.98       16.33     19.52 o
  -6   0   8       10.28       20.99     19.34 o
  -5   0   8      264.14      273.77     63.00 o
  -4   0   8      259.82      386.97     76.27 o
  -3   0   8       54.97       51.44     32.55 o
  -2   0   8     1857.13     2105.58    181.83 o
  -1   0   8      278.98      390.69     78.72 o
   0   0   8      538.58      624.69    105.39 o
   1   0   8        8.28       15.40     21.75 o
   2   0   8      237.98      288.80     71.27 o
   3   0   8      202.59      174.28     43.20 o
   4   0   8      797.30      679.09     87.41 o
   5   0   8     2230.33     2136.29    201.32 o
   6   0   8        1.74       30.24     44.45 o
   7   0   8     1393.52     1540.25    240.12 o
   8   0   8       74.21       75.18     53.75 o
   9   0   8      375.28      410.22    130.32 o
 -17   1   8       18.48       32.79     17.22 o
 -16   1   8       56.08       78.30     21.03 o
 -15   1   8        6.07       -0.13      5.75 o
 -14   1   8      195.68      237.85     38.08 o
 -13   1   8       28.13       33.98     14.29 o
 -12   1   8      171.21      226.04     36.17 o
 -11   1   8       70.08      100.21     25.15 o
 -10   1   8        8.07       25.13     15.54 o
  -9   1   8        9.13       18.93      9.36 o
  -8   1   8       29.62       53.65     24.56 o
  -7   1   8       91.79       84.17     29.58 o
  -6   1   8      148.07      200.07     46.45 o
  -5   1   8      151.16      172.98     44.18 o
  -4   1   8       34.08       42.53     21.96 o
  -3   1   8       14.70       17.89     11.04 o
  -2   1   8       60.76       73.12     22.03 o
  -1   1   8       40.11       23.54     17.96 o
   0   1   8        2.82       -1.66     10.77 o
   1   1   8      257.31      293.59     50.55 o
   2   1   8        2.34        4.04      6.40 o
   3   1   8        9.09       10.60     10.50 o
   4   1   8        8.07       19.15      9.05 o
   5   1   8       36.89       46.99     23.92 o
   6   1   8       44.77       48.28     22.46 o
   7   1   8      257.99      350.52     67.89 o
   8   1   8       64.27       95.39     47.84 o
   9   1   8      194.54      208.49     66.21 o
 -17   2   8      350.04      482.70     71.38 o
 -16   2   8       17.62       -6.45     11.72 o
 -15   2   8        6.12       10.48      9.08 o
 -14   2   8        9.57       -3.26     12.03 o
 -13   2   8       77.91      112.72     24.73 o
 -12   2   8       21.67       33.86     12.56 o
 -11   2   8       16.28       18.73      7.11 o
 -10   2   8      688.16      836.33     77.60 o
  -9   2   8       18.53       16.10     15.05 o
  -8   2   8      322.63      381.44     63.97 o
  -7   2   8        2.72       -0.37      8.82 o
  -6   2   8       44.01       55.42     24.14 o
  -5   2   8       49.79       25.24     23.63 o
  -4   2   8       34.34       38.71     22.42 o
  -3   2   8       61.28       58.94     28.06 o
  -2   2   8       60.57       67.43     31.25 o
  -1   2   8        9.57        3.06     10.63 o
   0   2   8      267.77      258.04     56.27 o
   1   2   8        4.98       26.25     16.30 o
   2   2   8       13.34        7.31      7.09 o
   3   2   8      296.68      296.20     59.09 o
   4   2   8       24.80       44.05     24.16 o
   5   2   8      433.74      460.19     76.69 o
   6   2   8      342.70      331.40     64.76 o
   7   2   8      506.20      541.33     73.39 o
   8   2   8      210.50      262.21     64.49 o
   9   2   8       97.72       92.57     46.27 o
 -15   3   8       83.08      116.96     29.78 o
 -14   3   8        3.78       16.44     11.57 o
 -13   3   8        0.67       -0.63     16.15 o
 -12   3   8       45.65       24.09     22.12 o
 -11   3   8       40.29       14.64     13.87 o
 -10   3   8       10.25       26.98     12.12 o
  -9   3   8       39.58       60.71     26.41 o
  -8   3   8       34.90       25.31     13.19 o
  -7   3   8        7.46       31.43     19.50 o
  -6   3   8      281.36      307.26     59.94 o
  -5   3   8       20.48       16.69     16.43 o
  -4   3   8       60.18       63.11     27.94 o
  -3   3   8        1.16       -7.64     19.50 o
  -2   3   8       39.19       69.26     39.26 o
  -1   3   8      367.17      402.99     86.81 o
   0   3   8       28.13       15.31     17.74 o
   1   3   8      219.09      160.78     54.70 o
   2   3   8       51.39       62.30     54.16 o
   3   3   8      333.44      420.40     92.99 o
   4   3   8       90.87       62.85     28.06 o
   5   3   8      413.92      496.18     79.72 o
   6   3   8       11.64       -1.19     14.40 o
   7   3   8       53.31       49.49     23.34 o
 -14   4   8       64.84       51.19     27.12 o
 -13   4   8      200.59      285.25     63.82 o
 -12   4   8       16.37       34.91     13.16 o
 -11   4   8       60.65       80.51     45.57 o
 -10   4   8       53.18       66.87     31.36 o
  -9   4   8       49.33       85.58     33.09 o
  -8   4   8       23.80       90.59     42.34 o
  -7   4   8      314.56      258.82     66.64 o
  -6   4   8       13.50       62.14     38.71 o
  -5   4   8       32.43       55.60     34.03 o
  -4   4   8       95.31      130.57     51.94 o
  -3   4   8       46.42       69.97     32.56 o
  -2   4   8       49.42       48.49     33.71 o
  -1   4   8        0.02      -14.52     17.74 o
   0   4   8      232.61      218.95     65.67 o
   1   4   8       13.33       49.33     32.59 o
   2   4   8       92.12       67.72     36.40 o
   3   4   8      205.02      175.29     63.63 o
   4   4   8        5.16       19.28     25.08 o
   5   4   8       83.38      102.48     41.29 o
   6   4   8        5.84       -9.70     13.84 o
 -11   5   8       12.06       20.83     20.49 o
 -10   5   8        6.43        1.01     18.15 o
  -9   5   8       36.88       56.47     39.42 o
  -8   5   8       15.14       32.71     25.42 o
  -7   5   8       55.49       60.08     39.58 o
  -6   5   8      429.90      475.14     95.45 o
  -5   5   8        0.51        9.79     20.66 o
  -4   5   8        8.02       16.63     25.11 o
  -3   5   8        0.01       11.52     11.90 o
  -2   5   8       41.26       93.44     46.72 o
  -1   5   8      242.88      225.49     81.60 o
   0   5   8       57.29       96.09     55.64 o
   1   5   8      231.13      211.36     68.49 o
   2   5   8      131.06      107.18     48.27 o
   3   5   8      193.64      266.13     78.69 o
 -10   1   9       13.38       22.36     24.46 o
  -9   1   9      137.10      289.63     81.76 o
  -8   1   9       17.91       15.35     36.43 o
  -7   1   9      274.75      368.44     97.13 o
  -6   1   9        4.65       -9.52     30.73 o
  -5   1   9      772.18      983.95    114.15 o
  -4   1   9      172.39      202.83     52.15 o
  -3   1   9      178.21      252.19     59.33 o
  -2   1   9      101.45      138.73     42.58 o
  -1   1   9      157.82      213.54     52.02 o
   0   1   9       28.26       56.98     25.30 o
   1   1   9        0.10       -2.57     11.22 o
  -9   2   9       21.65       29.33     20.80 o
  -8   2   9      111.43      172.93     47.08 o
  -7   2   9       89.58      140.68     44.84 o
  -6   2   9      248.89      261.20     61.05 o
  -5   2   9       21.72       18.49      9.23 o
  -4   2   9      140.23      148.65     44.64 o
  -3   2   9      172.86      185.16     49.08 o
  -2   2   9       12.58        8.43     21.76 o
  -1   2   9      232.88      272.78     64.25 o
   0   2   9      115.30       89.10    110.81 o
 
